# Supplementary material for: Development and validation of HIV SMRTcap for the characterization of HIV-1 reservoirs across tissues and subtypes
Source: PLoS Pathog. 2026 Jan 13;22(1):e1013171. doi: 10.1371/journal.ppat.1013171 (PMC12851485; doi:10.1371/journal.ppat.1013171)
Supplement: S1 Table — This table provides an example report of the data provided by HIV SMRTcap following computational pipeline analyses, including integration sites, clonality, and proviral integrity values. The data presented in this table was derived from the PDX mouse model infected with JR-CSF. (XLSX) [file ppat.1013171.s003.xlsx]

## Sheet: High Confidence Reads
Supplementary Table 1: Sample Mastersheet Summary of HIV SMRTcap data generated from CD4+ T cells isolated from a humanized mouse spleen
chromosome	fivePrimeInsertion	threePrimeInsertion	width	strand	fivePrimeShear	threePrimeShear	flanking	readID	slippage	passQualityCheck	failedStep	cloneID	pcrID	insertLength	orientation	subject	is5PIna	is3PIna	annotationFivePrimeCoordinate	annotationThreePrimeCoordinate	annotationWidth	annotationStrand	symbol	annotationFeature	annotationRegion	isRepetitive	isENCODE	isCpG	GENE_MATCH_STRING	MATCH_TYPE	IPDA_PSI	IPDA_RRE	IPDA_INTACT	IPDA_LTR_GAG	IPDA_POL	IPDA_ENV	IPDA_V2_INTACT	EPISOME_FLAG
1	809287		1	*	815679		5'-Flanked	m64152e_230202_080310/103811392/ccs		TRUE		d64fd22d7e36ce	3818970136	2995	Antisense	P1.csv	FALSE	TRUE	808624	809621	998	*	ENSG00000230021///ENSG00000230092///ENSG00000290784///LINC01409	Intronic	genic	DNA Repeat Element			------222	INDETERMINATE	0	1	0	1	0	3	0
1	809287		1	*	815679		5'-Flanked	m64152e_230202_080310/127927148/ccs		TRUE		d64fd22d7e36ce	490857398c	2980	Antisense	P1.csv	FALSE	TRUE	808624	809621	998	*	ENSG00000230021///ENSG00000230092///ENSG00000290784///LINC01409	Intronic	genic	DNA Repeat Element			------222	INDETERMINATE	0	1	0	1	0	3	0
1	809287		1	*	815679		5'-Flanked	m64152e_230202_080310/140707733/ccs		TRUE		d64fd22d7e36ce	4c3e322079	2979	Antisense	P1.csv	FALSE	TRUE	808624	809621	998	*	ENSG00000230021///ENSG00000230092///ENSG00000290784///LINC01409	Intronic	genic	DNA Repeat Element			------222	INDETERMINATE	0	1	0	1	0	3	0
1	809287		1	*	815679		5'-Flanked	m64152e_230202_080310/154010701/ccs		TRUE		d64fd22d7e36ce	91e9ab0754	2976	Antisense	P1.csv	FALSE	TRUE	808624	809621	998	*	ENSG00000230021///ENSG00000230092///ENSG00000290784///LINC01409	Intronic	genic	DNA Repeat Element			------222	INDETERMINATE	0	1	0	1	0	3	0
1	809287		1	*	815679		5'-Flanked	m64152e_230202_080310/158665502/ccs		TRUE		d64fd22d7e36ce	ba45a3a159	2978	Antisense	P1.csv	FALSE	TRUE	808624	809621	998	*	ENSG00000230021///ENSG00000230092///ENSG00000290784///LINC01409	Intronic	genic	DNA Repeat Element			------222	INDETERMINATE	0	1	0	1	0	3	0
1	809287		1	*	815679		5'-Flanked	m64152e_230202_080310/33818579/ccs		TRUE		d64fd22d7e36ce	4c3e322079	2979	Antisense	P1.csv	FALSE	TRUE	808624	809621	998	*	ENSG00000230021///ENSG00000230092///ENSG00000290784///LINC01409	Intronic	genic	DNA Repeat Element			------222	INDETERMINATE	0	1	0	1	0	3	0
1	809287		1	*	815679		5'-Flanked	m64152e_230202_080310/53807515/ccs		TRUE		d64fd22d7e36ce	490857398c	2980	Antisense	P1.csv	FALSE	TRUE	808624	809621	998	*	ENSG00000230021///ENSG00000230092///ENSG00000290784///LINC01409	Intronic	genic	DNA Repeat Element			------222	INDETERMINATE	0	1	0	1	0	3	0
1	809287		1	*	815679		5'-Flanked	m64152e_230202_080310/83952161/ccs		TRUE		d64fd22d7e36ce	490857398c	2980	Antisense	P1.csv	FALSE	TRUE	808624	809621	998	*	ENSG00000230021///ENSG00000230092///ENSG00000290784///LINC01409	Intronic	genic	DNA Repeat Element			------222	INDETERMINATE	0	1	0	1	0	3	0
1	809287		1	*	815679		5'-Flanked	m64152e_230202_080310/84675141/ccs		TRUE		d64fd22d7e36ce	b101df73cb	2974	Antisense	P1.csv	FALSE	TRUE	808624	809621	998	*	ENSG00000230021///ENSG00000230092///ENSG00000290784///LINC01409	Intronic	genic	DNA Repeat Element			------222	INDETERMINATE	0	1	0	1	0	3	0
1	809287		1	*	815679		5'-Flanked	m64152e_230202_080310/85000959/ccs		TRUE		d64fd22d7e36ce	4c3e322079	2979	Antisense	P1.csv	FALSE	TRUE	808624	809621	998	*	ENSG00000230021///ENSG00000230092///ENSG00000290784///LINC01409	Intronic	genic	DNA Repeat Element			------222	INDETERMINATE	0	1	0	1	0	3	0
1		809287	1	*		815673	3'-Flanked	m64152e_230202_080310/142213612/ccs		TRUE		d64fd22d7e36ce	cacf351bf4	2976	Sense	P1.csv	TRUE	FALSE	808624	809621	998	*	ENSG00000230021///ENSG00000230092///ENSG00000290784///LINC01409	Intronic	genic	DNA Repeat Element			------222	INDETERMINATE	0	1	0	1	0	3	0
1		809287	1	*		815679	3'-Flanked	m64152e_230202_080310/102957548/ccs		TRUE		d64fd22d7e36ce	804b203f89	2990	Sense	P1.csv	TRUE	FALSE	808624	809621	998	*	ENSG00000230021///ENSG00000230092///ENSG00000290784///LINC01409	Intronic	genic	DNA Repeat Element			------222	INDETERMINATE	0	1	0	1	0	3	0
1		809287	1	*		815679	3'-Flanked	m64152e_230202_080310/108464038/ccs		TRUE		d64fd22d7e36ce	7d1c3cf8a3	2971	Sense	P1.csv	TRUE	FALSE	808624	809621	998	*	ENSG00000230021///ENSG00000230092///ENSG00000290784///LINC01409	Intronic	genic	DNA Repeat Element			------222	INDETERMINATE	0	1	0	1	0	3	0
1		809287	1	*		815679	3'-Flanked	m64152e_230202_080310/11731679/ccs		TRUE		d64fd22d7e36ce	f8ede8af5c	2981	Sense	P1.csv	TRUE	FALSE	808624	809621	998	*	ENSG00000230021///ENSG00000230092///ENSG00000290784///LINC01409	Intronic	genic	DNA Repeat Element			------222	INDETERMINATE	0	1	0	1	0	3	0
1		809287	1	*		815679	3'-Flanked	m64152e_230202_080310/148048553/ccs		TRUE		d64fd22d7e36ce	4c3e322079	2979	Sense	P1.csv	TRUE	FALSE	808624	809621	998	*	ENSG00000230021///ENSG00000230092///ENSG00000290784///LINC01409	Intronic	genic	DNA Repeat Element			------222	INDETERMINATE	0	1	0	1	0	3	0
1		809287	1	*		815679	3'-Flanked	m64152e_230202_080310/160038983/ccs		TRUE		d64fd22d7e36ce	490857398c	2980	Sense	P1.csv	TRUE	FALSE	808624	809621	998	*	ENSG00000230021///ENSG00000230092///ENSG00000290784///LINC01409	Intronic	genic	DNA Repeat Element			------222	INDETERMINATE	0	1	0	1	0	3	0
1		809287	1	*		815679	3'-Flanked	m64152e_230202_080310/34801071/ccs		TRUE		d64fd22d7e36ce	490857398c	2980	Sense	P1.csv	TRUE	FALSE	808624	809621	998	*	ENSG00000230021///ENSG00000230092///ENSG00000290784///LINC01409	Intronic	genic	DNA Repeat Element			------222	INDETERMINATE	0	1	0	1	0	3	0
1		809287	1	*		815679	3'-Flanked	m64152e_230202_080310/63308954/ccs		TRUE		d64fd22d7e36ce	490857398c	2980	Sense	P1.csv	TRUE	FALSE	808624	809621	998	*	ENSG00000230021///ENSG00000230092///ENSG00000290784///LINC01409	Intronic	genic	DNA Repeat Element			------222	INDETERMINATE	0	1	0	1	0	3	0
1		809287	1	*		815679	3'-Flanked	m64152e_230202_080310/9110455/ccs		TRUE		d64fd22d7e36ce	490857398c	2980	Sense	P1.csv	TRUE	FALSE	808624	809621	998	*	ENSG00000230021///ENSG00000230092///ENSG00000290784///LINC01409	Intronic	genic	DNA Repeat Element			------222	INDETERMINATE	0	1	0	1	0	3	0
1	811014		1	*	806303		5'-Flanked	m64152e_230202_080310/132448644/ccs		TRUE		84efff0ecb45c8	50e57dc252	8074	Sense	P1.csv	FALSE	TRUE	810171	817370	7200	*	ENSG00000230021///ENSG00000290784	Intronic	genic				2222222--	PUTATIVELY INTACT	1	1	1	3	3	3	1
1	811014		1	*	806303		5'-Flanked	m64152e_230202_080310/150602061/ccs		TRUE		84efff0ecb45c8	88b522e3a4	8086	Sense	P1.csv	FALSE	TRUE	810171	817370	7200	*	ENSG00000230021///ENSG00000290784	Intronic	genic				2222222--	PUTATIVELY INTACT	1	1	1	3	3	3	1
1	811014		1	*	806303		5'-Flanked	m64152e_230202_080310/45154326/ccs		TRUE		84efff0ecb45c8	678584b91a	8079	Sense	P1.csv	FALSE	TRUE	810171	817370	7200	*	ENSG00000230021///ENSG00000290784	Intronic	genic				2222222--	PUTATIVELY INTACT	1	1	1	3	3	3	1
1		811014	1	*		806303	3'-Flanked	m64152e_230202_080310/126878964/ccs		TRUE		84efff0ecb45c8	7c6d848ccf	8094	Antisense	P1.csv	TRUE	FALSE	810171	817370	7200	*	ENSG00000230021///ENSG00000290784	Intronic	genic				2222222--	PUTATIVELY INTACT	1	1	1	3	3	3	1
1		811014	1	*		806303	3'-Flanked	m64152e_230202_080310/35259381/ccs		TRUE		84efff0ecb45c8	88b522e3a4	8086	Antisense	P1.csv	TRUE	FALSE	810171	817370	7200	*	ENSG00000230021///ENSG00000290784	Intronic	genic				2222222--	PUTATIVELY INTACT	1	1	1	3	3	3	1
1		811014	1	*		806303	3'-Flanked	m64152e_230202_080310/6228751/ccs		TRUE		84efff0ecb45c8	a49ca8e0a9	8358	Antisense	P1.csv	TRUE	FALSE	810171	817370	7200	*	ENSG00000230021///ENSG00000290784	Intronic	genic				2222222--	PUTATIVELY INTACT	1	1	1	3	3	3	1
1	1834220		1	*	1841775		5'-Flanked	m64152e_230202_080310/95095290/ccs		TRUE		b82fb7e2c59384	779838bf37	2698	Antisense	P1.csv	FALSE	TRUE	1825454	1892292	66839	*	GNB1	5'UTR	genic		Distal Enhancer-Like Signature		221------	INDETERMINATE	1	0	0	3	3	2	0
1	1834221		1	*	1841775		5'-Flanked	m64152e_230202_080310/108593801/ccs		TRUE		b82fb7e2c59384	0cfe668a28	2711	Antisense	P1.csv	FALSE	TRUE	1825454	1892292	66839	*	GNB1	5'UTR	genic		Distal Enhancer-Like Signature		221------	INDETERMINATE	1	0	0	3	3	2	0
1	1834221		1	*	1841775		5'-Flanked	m64152e_230202_080310/119800789/ccs		TRUE		b82fb7e2c59384	0cfe668a28	2711	Antisense	P1.csv	FALSE	TRUE	1825454	1892292	66839	*	GNB1	5'UTR	genic		Distal Enhancer-Like Signature		221------	INDETERMINATE	1	0	0	3	3	2	0
1	1834221		1	*	1841775		5'-Flanked	m64152e_230202_080310/129501857/ccs		TRUE		b82fb7e2c59384	7b06da8182	2706	Antisense	P1.csv	FALSE	TRUE	1825454	1892292	66839	*	GNB1	5'UTR	genic		Distal Enhancer-Like Signature		221------	INDETERMINATE	1	0	0	3	3	2	0
1	1834221		1	*	1841775		5'-Flanked	m64152e_230202_080310/145557146/ccs		TRUE		b82fb7e2c59384	7b06da8182	2706	Antisense	P1.csv	FALSE	TRUE	1825454	1892292	66839	*	GNB1	5'UTR	genic		Distal Enhancer-Like Signature		221------	INDETERMINATE	1	0	0	3	3	2	0
1	1834221		1	*	1841775		5'-Flanked	m64152e_230202_080310/167314750/ccs		TRUE		b82fb7e2c59384	18f465f5a9	2701	Antisense	P1.csv	FALSE	TRUE	1825454	1892292	66839	*	GNB1	5'UTR	genic		Distal Enhancer-Like Signature		221------	INDETERMINATE	1	0	0	3	3	2	0
1	1834221		1	*	1841775		5'-Flanked	m64152e_230202_080310/179504262/ccs		TRUE		b82fb7e2c59384	4a8e90c444	2704	Antisense	P1.csv	FALSE	TRUE	1825454	1892292	66839	*	GNB1	5'UTR	genic		Distal Enhancer-Like Signature		221------	INDETERMINATE	1	0	0	3	2	2	0
1	1834221		1	*	1841775		5'-Flanked	m64152e_230202_080310/38667844/ccs		TRUE		b82fb7e2c59384	7b06da8182	2706	Antisense	P1.csv	FALSE	TRUE	1825454	1892292	66839	*	GNB1	5'UTR	genic		Distal Enhancer-Like Signature		221------	INDETERMINATE	1	0	0	3	3	2	0
1	1834221		1	*	1841775		5'-Flanked	m64152e_230202_080310/46205041/ccs		TRUE		b82fb7e2c59384	7b06da8182	2706	Antisense	P1.csv	FALSE	TRUE	1825454	1892292	66839	*	GNB1	5'UTR	genic		Distal Enhancer-Like Signature		221------	INDETERMINATE	1	0	0	3	3	2	0
1	1834221		1	*	1841775		5'-Flanked	m64152e_230202_080310/4655255/ccs		TRUE		b82fb7e2c59384	9632c8dad7	2700	Antisense	P1.csv	FALSE	TRUE	1825454	1892292	66839	*	GNB1	5'UTR	genic		Distal Enhancer-Like Signature		221------	INDETERMINATE	1	0	0	3	3	2	0
1	1834221		1	*	1841775		5'-Flanked	m64152e_230202_080310/5048748/ccs		TRUE		b82fb7e2c59384	4ea098c860	2709	Antisense	P1.csv	FALSE	TRUE	1825454	1892292	66839	*	GNB1	5'UTR	genic		Distal Enhancer-Like Signature		221------	INDETERMINATE	1	0	0	3	3	2	0
1	1834221		1	*	1841775		5'-Flanked	m64152e_230202_080310/55052138/ccs		TRUE		b82fb7e2c59384	b30378315a	2708	Antisense	P1.csv	FALSE	TRUE	1825454	1892292	66839	*	GNB1	5'UTR	genic		Distal Enhancer-Like Signature		221------	INDETERMINATE	1	0	0	3	3	2	0
1	1834221		1	*	1841775		5'-Flanked	m64152e_230202_080310/79430012/ccs		TRUE		b82fb7e2c59384	2e20ac48f5	2705	Antisense	P1.csv	FALSE	TRUE	1825454	1892292	66839	*	GNB1	5'UTR	genic		Distal Enhancer-Like Signature		221------	INDETERMINATE	1	0	0	3	3	2	0
1		1834221	1	*		1841773	3'-Flanked	m64152e_230202_080310/145098320/ccs		TRUE		b82fb7e2c59384	b3121aa744	2725	Sense	P1.csv	TRUE	FALSE	1825454	1892292	66839	*	GNB1	5'UTR	genic		Distal Enhancer-Like Signature		221------	INDETERMINATE	1	0	0	3	3	2	0
1		1834221	1	*		1841775	3'-Flanked	m64152e_230202_080310/10815664/ccs		TRUE		b82fb7e2c59384	f3881da5e0	2707	Sense	P1.csv	TRUE	FALSE	1825454	1892292	66839	*	GNB1	5'UTR	genic		Distal Enhancer-Like Signature		221------	INDETERMINATE	1	0	0	3	3	2	0
1		1834221	1	*		1841775	3'-Flanked	m64152e_230202_080310/134219567/ccs		TRUE		b82fb7e2c59384	f3881da5e0	2707	Sense	P1.csv	TRUE	FALSE	1825454	1892292	66839	*	GNB1	5'UTR	genic		Distal Enhancer-Like Signature		221------	INDETERMINATE	1	0	0	3	3	2	0
1		1834221	1	*		1841775	3'-Flanked	m64152e_230202_080310/13697797/ccs		TRUE		b82fb7e2c59384	4a8e90c444	2704	Sense	P1.csv	TRUE	FALSE	1825454	1892292	66839	*	GNB1	5'UTR	genic		Distal Enhancer-Like Signature		221------	INDETERMINATE	1	0	0	3	3	2	0
1		1834221	1	*		1841775	3'-Flanked	m64152e_230202_080310/175375010/ccs		TRUE		b82fb7e2c59384	f3881da5e0	2707	Sense	P1.csv	TRUE	FALSE	1825454	1892292	66839	*	GNB1	5'UTR	genic		Distal Enhancer-Like Signature		221------	INDETERMINATE	1	0	0	3	3	2	0
1		1834221	1	*		1841775	3'-Flanked	m64152e_230202_080310/18548250/ccs		TRUE		b82fb7e2c59384	4a8e90c444	2704	Sense	P1.csv	TRUE	FALSE	1825454	1892292	66839	*	GNB1	5'UTR	genic		Distal Enhancer-Like Signature		221------	INDETERMINATE	1	0	0	3	3	2	0
1		1834221	1	*		1841775	3'-Flanked	m64152e_230202_080310/51380881/ccs		TRUE		b82fb7e2c59384	7b06da8182	2706	Sense	P1.csv	TRUE	FALSE	1825454	1892292	66839	*	GNB1	5'UTR	genic		Distal Enhancer-Like Signature		221------	INDETERMINATE	1	0	0	3	3	2	0
1		1834221	1	*		1841775	3'-Flanked	m64152e_230202_080310/63769061/ccs		TRUE		b82fb7e2c59384	7b06da8182	2706	Sense	P1.csv	TRUE	FALSE	1825454	1892292	66839	*	GNB1	5'UTR	genic		Distal Enhancer-Like Signature		221------	INDETERMINATE	1	0	0	3	3	2	0
1		1834222	1	*		1841775	3'-Flanked	m64152e_230202_080310/96995408/ccs		TRUE		b82fb7e2c59384	91fce2500d	2708	Sense	P1.csv	TRUE	FALSE	1825454	1892292	66839	*	GNB1	5'UTR	genic		Distal Enhancer-Like Signature		221------	INDETERMINATE	1	0	0	3	3	2	0
1	13731982		1	*	13738779		5'-Flanked	m64152e_230202_080310/104401660/ccs		TRUE		4637d0abf6f9b4	a258933d53	3428	Antisense	P1.csv	FALSE	TRUE	13731118	13732778	1661	*	PRDM2	Intronic	genic		Distal Enhancer-Like Signature		221------	INDETERMINATE	1	0	0	3	3	2	0
1	13731982		1	*	13738779		5'-Flanked	m64152e_230202_080310/28182758/ccs		TRUE		4637d0abf6f9b4	7684a9d580	3430	Antisense	P1.csv	FALSE	TRUE	13731118	13732778	1661	*	PRDM2	Intronic	genic		Distal Enhancer-Like Signature		221------	INDETERMINATE	1	0	0	3	3	2	0
1	13731982		1	*	13738779		5'-Flanked	m64152e_230202_080310/4721209/ccs		TRUE		4637d0abf6f9b4	b560fbde71	3429	Antisense	P1.csv	FALSE	TRUE	13731118	13732778	1661	*	PRDM2	Intronic	genic		Distal Enhancer-Like Signature		221------	INDETERMINATE	1	0	0	3	3	2	0
1	13731982		1	*	13738779		5'-Flanked	m64152e_230202_080310/47385113/ccs		TRUE		4637d0abf6f9b4	b560fbde71	3429	Antisense	P1.csv	FALSE	TRUE	13731118	13732778	1661	*	PRDM2	Intronic	genic		Distal Enhancer-Like Signature		221------	INDETERMINATE	1	0	0	3	3	2	0
1		13731982	1	*		13738779	3'-Flanked	m64152e_230202_080310/129173624/ccs		TRUE		4637d0abf6f9b4	10d64410ac	3425	Sense	P1.csv	TRUE	FALSE	13731118	13732778	1661	*	PRDM2	Intronic	genic		Distal Enhancer-Like Signature		221------	INDETERMINATE	1	0	0	3	3	2	0
1		13731982	1	*		13738779	3'-Flanked	m64152e_230202_080310/24838458/ccs		TRUE		4637d0abf6f9b4	b560fbde71	3429	Sense	P1.csv	TRUE	FALSE	13731118	13732778	1661	*	PRDM2	Intronic	genic		Distal Enhancer-Like Signature		221------	INDETERMINATE	1	0	0	3	3	2	0
1		13731982	1	*		13738779	3'-Flanked	m64152e_230202_080310/34997933/ccs		TRUE		4637d0abf6f9b4	a258933d53	3428	Sense	P1.csv	TRUE	FALSE	13731118	13732778	1661	*	PRDM2	Intronic	genic		Distal Enhancer-Like Signature		221------	INDETERMINATE	1	0	0	3	3	2	0
1		13731982	1	*		13738779	3'-Flanked	m64152e_230202_080310/62393004/ccs		TRUE		4637d0abf6f9b4	66c4a3b2c3	3423	Sense	P1.csv	TRUE	FALSE	13731118	13732778	1661	*	PRDM2	Intronic	genic		Distal Enhancer-Like Signature		221------	INDETERMINATE	1	0	0	3	3	2	0
1		13731982	1	*		13738779	3'-Flanked	m64152e_230202_080310/68684294/ccs		TRUE		4637d0abf6f9b4	b560fbde71	3429	Sense	P1.csv	TRUE	FALSE	13731118	13732778	1661	*	PRDM2	Intronic	genic		Distal Enhancer-Like Signature		221------	INDETERMINATE	1	0	0	3	3	2	0
1		13731982	1	*		13738779	3'-Flanked	m64152e_230202_080310/7997614/ccs		TRUE		4637d0abf6f9b4	b560fbde71	3429	Sense	P1.csv	TRUE	FALSE	13731118	13732778	1661	*	PRDM2	Intronic	genic		Distal Enhancer-Like Signature		221------	INDETERMINATE	1	0	0	3	3	2	0
1		13731982	1	*		13738779	3'-Flanked	m64152e_230202_080310/97518070/ccs		TRUE		4637d0abf6f9b4	b560fbde71	3429	Sense	P1.csv	TRUE	FALSE	13731118	13732778	1661	*	PRDM2	Intronic	genic		Distal Enhancer-Like Signature		221------	INDETERMINATE	1	0	0	3	3	2	0
1		13731982	1	*		13738779	3'-Flanked	m64152e_230202_080310/98500975/ccs		TRUE		4637d0abf6f9b4	4bb8cdc4f7	3426	Sense	P1.csv	TRUE	FALSE	13731118	13732778	1661	*	PRDM2	Intronic	genic		Distal Enhancer-Like Signature		221------	INDETERMINATE	1	0	0	3	3	2	0
1	15623316		1	*	15632565		5'-Flanked	m64152e_230202_080310/145228861/ccs		TRUE		f9632e95e620d4	d921547500	1045	Antisense	P1.csv	FALSE	TRUE	15617809	15626668	8860	*	DDI2	Intronic	genic		Distal Enhancer-Like Signature		------122	INDETERMINATE	0	0	0	1	0	0	0
1	15623316		1	*	15632565		5'-Flanked	m64152e_230202_080310/147458575/ccs		TRUE		f9632e95e620d4	d921547500	1045	Antisense	P1.csv	FALSE	TRUE	15617809	15626668	8860	*	DDI2	Intronic	genic		Distal Enhancer-Like Signature		------122	INDETERMINATE	0	0	0	1	0	0	0
1	15623316		1	*	15632565		5'-Flanked	m64152e_230202_080310/161677720/ccs		TRUE		f9632e95e620d4	d921547500	1045	Antisense	P1.csv	FALSE	TRUE	15617809	15626668	8860	*	DDI2	Intronic	genic		Distal Enhancer-Like Signature		------122	INDETERMINATE	0	0	0	1	0	0	0
1	15623316		1	*	15632565		5'-Flanked	m64152e_230202_080310/20513343/ccs		TRUE		f9632e95e620d4	d921547500	1045	Antisense	P1.csv	FALSE	TRUE	15617809	15626668	8860	*	DDI2	Intronic	genic		Distal Enhancer-Like Signature		------122	INDETERMINATE	0	0	0	1	0	0	0
1	15623316		1	*	15632565		5'-Flanked	m64152e_230202_080310/5440142/ccs		TRUE		f9632e95e620d4	eda4b55c26	1044	Antisense	P1.csv	FALSE	TRUE	15617809	15626668	8860	*	DDI2	Intronic	genic		Distal Enhancer-Like Signature		------122	INDETERMINATE	0	0	0	1	0	0	0
1	15623316		1	*	15632565		5'-Flanked	m64152e_230202_080310/83428818/ccs		TRUE		f9632e95e620d4	d921547500	1045	Antisense	P1.csv	FALSE	TRUE	15617809	15626668	8860	*	DDI2	Intronic	genic		Distal Enhancer-Like Signature		------122	INDETERMINATE	0	0	0	1	0	0	0
1		15623316	1	*		15632564	3'-Flanked	m64152e_230202_080310/67044568/ccs		TRUE		f9632e95e620d4	205a6868ee	1040	Sense	P1.csv	TRUE	FALSE	15617809	15626668	8860	*	DDI2	Intronic	genic		Distal Enhancer-Like Signature		------122	INDETERMINATE	0	0	0	1	0	0	0
1		15623316	1	*		15632565	3'-Flanked	m64152e_230202_080310/108397687/ccs		TRUE		f9632e95e620d4	9be51367be	1046	Sense	P1.csv	TRUE	FALSE	15617809	15626668	8860	*	DDI2	Intronic	genic		Distal Enhancer-Like Signature		------122	INDETERMINATE	0	0	0	1	0	0	0
1		15623316	1	*		15632565	3'-Flanked	m64152e_230202_080310/138216174/ccs		TRUE		f9632e95e620d4	d921547500	1045	Sense	P1.csv	TRUE	FALSE	15617809	15626668	8860	*	DDI2	Intronic	genic		Distal Enhancer-Like Signature		------122	INDETERMINATE	0	0	0	1	0	0	0
1		15623316	1	*		15632565	3'-Flanked	m64152e_230202_080310/156501947/ccs		TRUE		f9632e95e620d4	ccf4e45443	1051	Sense	P1.csv	TRUE	FALSE	15617809	15626668	8860	*	DDI2	Intronic	genic		Distal Enhancer-Like Signature		------122	INDETERMINATE	0	0	0	1	0	0	0
1		15623316	1	*		15632565	3'-Flanked	m64152e_230202_080310/179307109/ccs		TRUE		f9632e95e620d4	d921547500	1045	Sense	P1.csv	TRUE	FALSE	15617809	15626668	8860	*	DDI2	Intronic	genic		Distal Enhancer-Like Signature		------122	INDETERMINATE	0	0	0	1	0	0	0
1		15623316	1	*		15632565	3'-Flanked	m64152e_230202_080310/33030255/ccs		TRUE		f9632e95e620d4	51a692c617	1047	Sense	P1.csv	TRUE	FALSE	15617809	15626668	8860	*	DDI2	Intronic	genic		Distal Enhancer-Like Signature		------122	INDETERMINATE	0	0	0	1	0	0	0
1		15623316	1	*		15632565	3'-Flanked	m64152e_230202_080310/33227019/ccs		TRUE		f9632e95e620d4	d921547500	1045	Sense	P1.csv	TRUE	FALSE	15617809	15626668	8860	*	DDI2	Intronic	genic		Distal Enhancer-Like Signature		------122	INDETERMINATE	0	0	0	1	0	0	0
1		15623316	1	*		15632565	3'-Flanked	m64152e_230202_080310/40764324/ccs		TRUE		f9632e95e620d4	d921547500	1045	Sense	P1.csv	TRUE	FALSE	15617809	15626668	8860	*	DDI2	Intronic	genic		Distal Enhancer-Like Signature		------122	INDETERMINATE	0	0	0	1	0	0	0
1		15623316	1	*		15632565	3'-Flanked	m64152e_230202_080310/51579634/ccs		TRUE		f9632e95e620d4	234e35de9f	1036	Sense	P1.csv	TRUE	FALSE	15617809	15626668	8860	*	DDI2	Intronic	genic		Distal Enhancer-Like Signature		------122	INDETERMINATE	0	0	0	1	0	0	0
1		15623316	1	*		15632565	3'-Flanked	m64152e_230202_080310/91948878/ccs		TRUE		f9632e95e620d4	d921547500	1045	Sense	P1.csv	TRUE	FALSE	15617809	15626668	8860	*	DDI2	Intronic	genic		Distal Enhancer-Like Signature		------122	INDETERMINATE	0	0	0	1	0	0	0
1	19134682		1	*	19135286		5'-Flanked	m64152e_230202_080310/104071671/ccs		TRUE		00e78da96c4b15	855ecd43d5	7751	Antisense	P1.csv	FALSE	TRUE	19129075	19138006	8932	*	UBR4	Intronic	genic				-12222222	PUTATIVELY INTACT	0	1	0	3	3	3	1
1	19134682		1	*	19135286		5'-Flanked	m64152e_230202_080310/105252063/ccs		TRUE		00e78da96c4b15	d4424456b7	7750	Antisense	P1.csv	FALSE	TRUE	19129075	19138006	8932	*	UBR4	Intronic	genic				-12222222	PUTATIVELY INTACT	0	1	0	3	2	3	0
1	19134682		1	*	19135286		5'-Flanked	m64152e_230202_080310/107480867/ccs		TRUE		00e78da96c4b15	f81c2a2342	7796	Antisense	P1.csv	FALSE	TRUE	19129075	19138006	8932	*	UBR4	Intronic	genic				-12222222	PUTATIVELY INTACT	0	1	0	1	3	3	0
1	19134682		1	*	19135286		5'-Flanked	m64152e_230202_080310/109314745/ccs		TRUE		00e78da96c4b15	d4424456b7	7750	Antisense	P1.csv	FALSE	TRUE	19129075	19138006	8932	*	UBR4	Intronic	genic				-12222222	PUTATIVELY INTACT	0	1	0	3	3	3	1
1	19134682		1	*	19135286		5'-Flanked	m64152e_230202_080310/110102319/ccs		TRUE		00e78da96c4b15	855ecd43d5	7751	Antisense	P1.csv	FALSE	TRUE	19129075	19138006	8932	*	UBR4	Intronic	genic				-12222222	PUTATIVELY INTACT	0	1	0	3	3	3	1
1	19134682		1	*	19135286		5'-Flanked	m64152e_230202_080310/114232109/ccs		TRUE		00e78da96c4b15	fa04de870a	7731	Antisense	P1.csv	FALSE	TRUE	19129075	19138006	8932	*	UBR4	Intronic	genic				-12222222	PUTATIVELY INTACT	0	1	0	3	3	3	1
1	19134682		1	*	19135286		5'-Flanked	m64152e_230202_080310/114425864/ccs		TRUE		00e78da96c4b15	11c5c3b70e	7709	Antisense	P1.csv	FALSE	TRUE	19129075	19138006	8932	*	UBR4	Intronic	genic				-12222222	PUTATIVELY INTACT	0	1	0	3	3	3	1
1	19134682		1	*	19135286		5'-Flanked	m64152e_230202_080310/116524852/ccs		TRUE		00e78da96c4b15	855ecd43d5	7751	Antisense	P1.csv	FALSE	TRUE	19129075	19138006	8932	*	UBR4	Intronic	genic				-12222222	PUTATIVELY INTACT	0	1	0	3	3	3	1
1	19134682		1	*	19135286		5'-Flanked	m64152e_230202_080310/127729926/ccs		TRUE		00e78da96c4b15	8354e8f7ef	7691	Antisense	P1.csv	FALSE	TRUE	19129075	19138006	8932	*	UBR4	Intronic	genic				-12222222	PUTATIVELY INTACT	0	1	0	3	3	3	1
1	19134682		1	*	19135286		5'-Flanked	m64152e_230202_080310/138543989/ccs		TRUE		00e78da96c4b15	f9f85933a3	7747	Antisense	P1.csv	FALSE	TRUE	19129075	19138006	8932	*	UBR4	Intronic	genic				-12222222	PUTATIVELY INTACT	0	1	0	3	3	3	1
1	19134682		1	*	19135286		5'-Flanked	m64152e_230202_080310/139723310/ccs		TRUE		00e78da96c4b15	73e6fb62d0	7752	Antisense	P1.csv	FALSE	TRUE	19129075	19138006	8932	*	UBR4	Intronic	genic				-12222222	PUTATIVELY INTACT	0	1	0	3	3	3	1
1	19134682		1	*	19135286		5'-Flanked	m64152e_230202_080310/140182775/ccs		TRUE		00e78da96c4b15	855ecd43d5	7751	Antisense	P1.csv	FALSE	TRUE	19129075	19138006	8932	*	UBR4	Intronic	genic				-12222222	PUTATIVELY INTACT	0	1	0	3	3	3	1
1	19134682		1	*	19135286		5'-Flanked	m64152e_230202_080310/142411255/ccs		TRUE		00e78da96c4b15	855ecd43d5	7751	Antisense	P1.csv	FALSE	TRUE	19129075	19138006	8932	*	UBR4	Intronic	genic				-12222222	PUTATIVELY INTACT	0	1	0	3	3	3	1
1	19134682		1	*	19135286		5'-Flanked	m64152e_230202_080310/143721526/ccs		TRUE		00e78da96c4b15	d4424456b7	7750	Antisense	P1.csv	FALSE	TRUE	19129075	19138006	8932	*	UBR4	Intronic	genic				-12222222	PUTATIVELY INTACT	0	1	0	3	3	3	1
1	19134682		1	*	19135286		5'-Flanked	m64152e_230202_080310/146278858/ccs		TRUE		00e78da96c4b15	a73f1251f4	7744	Antisense	P1.csv	FALSE	TRUE	19129075	19138006	8932	*	UBR4	Intronic	genic				-12222222	PUTATIVELY INTACT	0	1	0	3	3	3	1
1	19134682		1	*	19135286		5'-Flanked	m64152e_230202_080310/150602769/ccs		TRUE		00e78da96c4b15	d4424456b7	7750	Antisense	P1.csv	FALSE	TRUE	19129075	19138006	8932	*	UBR4	Intronic	genic				-12222222	PUTATIVELY INTACT	0	1	0	3	3	3	1
1	19134682		1	*	19135286		5'-Flanked	m64152e_230202_080310/159516160/ccs		TRUE		00e78da96c4b15	855ecd43d5	7751	Antisense	P1.csv	FALSE	TRUE	19129075	19138006	8932	*	UBR4	Intronic	genic				-12222222	PUTATIVELY INTACT	0	1	0	3	3	3	1
1	19134682		1	*	19135286		5'-Flanked	m64152e_230202_080310/15990790/ccs		TRUE		00e78da96c4b15	855ecd43d5	7751	Antisense	P1.csv	FALSE	TRUE	19129075	19138006	8932	*	UBR4	Intronic	genic				-12222222	PUTATIVELY INTACT	0	1	0	3	3	3	1
1	19134682		1	*	19135286		5'-Flanked	m64152e_230202_080310/161286673/ccs		TRUE		00e78da96c4b15	855ecd43d5	7751	Antisense	P1.csv	FALSE	TRUE	19129075	19138006	8932	*	UBR4	Intronic	genic				-12222222	PUTATIVELY INTACT	0	1	0	3	3	3	1
1	19134682		1	*	19135286		5'-Flanked	m64152e_230202_080310/163382096/ccs		TRUE		00e78da96c4b15	73e6fb62d0	7752	Antisense	P1.csv	FALSE	TRUE	19129075	19138006	8932	*	UBR4	Intronic	genic				-12222222	PUTATIVELY INTACT	0	1	0	3	3	3	1
1	19134682		1	*	19135286		5'-Flanked	m64152e_230202_080310/165087148/ccs		TRUE		00e78da96c4b15	855ecd43d5	7751	Antisense	P1.csv	FALSE	TRUE	19129075	19138006	8932	*	UBR4	Intronic	genic				-12222222	PUTATIVELY INTACT	0	1	0	3	3	3	1
1	19134682		1	*	19135286		5'-Flanked	m64152e_230202_080310/171312477/ccs		TRUE		00e78da96c4b15	f9224a197a	7753	Antisense	P1.csv	FALSE	TRUE	19129075	19138006	8932	*	UBR4	Intronic	genic				-12222222	PUTATIVELY INTACT	0	1	0	3	3	3	1
1	19134682		1	*	19135286		5'-Flanked	m64152e_230202_080310/177144172/ccs		TRUE		00e78da96c4b15	f7f31c0ece	7745	Antisense	P1.csv	FALSE	TRUE	19129075	19138006	8932	*	UBR4	Intronic	genic				-12222222	PUTATIVELY INTACT	0	1	0	3	3	3	1
1	19134682		1	*	19135286		5'-Flanked	m64152e_230202_080310/18942574/ccs		TRUE		00e78da96c4b15	bf3a0b7527	7749	Antisense	P1.csv	FALSE	TRUE	19129075	19138006	8932	*	UBR4	Intronic	genic				-12222222	PUTATIVELY INTACT	0	1	0	3	3	3	1
1	19134682		1	*	19135286		5'-Flanked	m64152e_230202_080310/20318651/ccs		TRUE		00e78da96c4b15	855ecd43d5	7751	Antisense	P1.csv	FALSE	TRUE	19129075	19138006	8932	*	UBR4	Intronic	genic				-12222222	PUTATIVELY INTACT	0	1	0	3	3	3	1
1	19134682		1	*	19135286		5'-Flanked	m64152e_230202_080310/27855578/ccs		TRUE		00e78da96c4b15	855ecd43d5	7751	Antisense	P1.csv	FALSE	TRUE	19129075	19138006	8932	*	UBR4	Intronic	genic				-12222222	PUTATIVELY INTACT	0	1	0	3	3	3	1
1	19134682		1	*	19135286		5'-Flanked	m64152e_230202_080310/2818758/ccs		TRUE		00e78da96c4b15	855ecd43d5	7751	Antisense	P1.csv	FALSE	TRUE	19129075	19138006	8932	*	UBR4	Intronic	genic				-12222222	PUTATIVELY INTACT	0	1	0	3	3	3	1
1	19134682		1	*	19135286		5'-Flanked	m64152e_230202_080310/38275037/ccs		TRUE		00e78da96c4b15	bf3a0b7527	7749	Antisense	P1.csv	FALSE	TRUE	19129075	19138006	8932	*	UBR4	Intronic	genic				-12222222	PUTATIVELY INTACT	0	1	0	3	3	3	1
1	19134682		1	*	19135286		5'-Flanked	m64152e_230202_080310/39782871/ccs		TRUE		00e78da96c4b15	855ecd43d5	7751	Antisense	P1.csv	FALSE	TRUE	19129075	19138006	8932	*	UBR4	Intronic	genic				-12222222	PUTATIVELY INTACT	0	1	0	3	3	3	1
1	19134682		1	*	19135286		5'-Flanked	m64152e_230202_080310/41157359/ccs		TRUE		00e78da96c4b15	cc30fcfd3f	7748	Antisense	P1.csv	FALSE	TRUE	19129075	19138006	8932	*	UBR4	Intronic	genic				-12222222	PUTATIVELY INTACT	0	1	0	3	3	3	1
1	19134682		1	*	19135286		5'-Flanked	m64152e_230202_080310/41225043/ccs		TRUE		00e78da96c4b15	855ecd43d5	7751	Antisense	P1.csv	FALSE	TRUE	19129075	19138006	8932	*	UBR4	Intronic	genic				-12222222	PUTATIVELY INTACT	0	1	0	3	3	3	1
1	19134682		1	*	19135286		5'-Flanked	m64152e_230202_080310/41289946/ccs		TRUE		00e78da96c4b15	73e6fb62d0	7752	Antisense	P1.csv	FALSE	TRUE	19129075	19138006	8932	*	UBR4	Intronic	genic				-12222222	PUTATIVELY INTACT	0	1	0	3	3	3	1
1	19134682		1	*	19135286		5'-Flanked	m64152e_230202_080310/43188596/ccs		TRUE		00e78da96c4b15	bf3a0b7527	7749	Antisense	P1.csv	FALSE	TRUE	19129075	19138006	8932	*	UBR4	Intronic	genic				-12222222	PUTATIVELY INTACT	0	1	0	3	3	3	1
1	19134682		1	*	19135286		5'-Flanked	m64152e_230202_080310/43189178/ccs		TRUE		00e78da96c4b15	d4424456b7	7750	Antisense	P1.csv	FALSE	TRUE	19129075	19138006	8932	*	UBR4	Intronic	genic				-12222222	PUTATIVELY INTACT	0	1	0	3	3	3	1
1	19134682		1	*	19135286		5'-Flanked	m64152e_230202_080310/46203307/ccs		TRUE		00e78da96c4b15	f9224a197a	7753	Antisense	P1.csv	FALSE	TRUE	19129075	19138006	8932	*	UBR4	Intronic	genic				-12222222	PUTATIVELY INTACT	0	1	0	3	3	3	1
1	19134682		1	*	19135286		5'-Flanked	m64152e_230202_080310/47120527/ccs		TRUE		00e78da96c4b15	bc3982a9a8	7755	Antisense	P1.csv	FALSE	TRUE	19129075	19138006	8932	*	UBR4	Intronic	genic				-12222222	PUTATIVELY INTACT	0	1	0	3	3	3	1
1	19134682		1	*	19135286		5'-Flanked	m64152e_230202_080310/47581229/ccs		TRUE		00e78da96c4b15	bf3a0b7527	7749	Antisense	P1.csv	FALSE	TRUE	19129075	19138006	8932	*	UBR4	Intronic	genic				-12222222	PUTATIVELY INTACT	0	1	0	3	3	3	1
1	19134682		1	*	19135286		5'-Flanked	m64152e_230202_080310/48365909/ccs		TRUE		00e78da96c4b15	dd28fe6d3c	7786	Antisense	P1.csv	FALSE	TRUE	19129075	19138006	8932	*	UBR4	Intronic	genic				-12222222	PUTATIVELY INTACT	0	1	0	3	3	3	1
1	19134682		1	*	19135286		5'-Flanked	m64152e_230202_080310/60097006/ccs		TRUE		00e78da96c4b15	855ecd43d5	7751	Antisense	P1.csv	FALSE	TRUE	19129075	19138006	8932	*	UBR4	Intronic	genic				-12222222	PUTATIVELY INTACT	0	1	0	3	3	3	1
1	19134682		1	*	19135286		5'-Flanked	m64152e_230202_080310/61344258/ccs		TRUE		00e78da96c4b15	855ecd43d5	7751	Antisense	P1.csv	FALSE	TRUE	19129075	19138006	8932	*	UBR4	Intronic	genic				-12222222	PUTATIVELY INTACT	0	1	0	3	3	3	1
1	19134682		1	*	19135286		5'-Flanked	m64152e_230202_080310/66913454/ccs		TRUE		00e78da96c4b15	d4424456b7	7750	Antisense	P1.csv	FALSE	TRUE	19129075	19138006	8932	*	UBR4	Intronic	genic				-12222222	PUTATIVELY INTACT	0	1	0	3	3	3	1
1	19134682		1	*	19135286		5'-Flanked	m64152e_230202_080310/72222849/ccs		TRUE		00e78da96c4b15	f9f85933a3	7747	Antisense	P1.csv	FALSE	TRUE	19129075	19138006	8932	*	UBR4	Intronic	genic				-12222222	PUTATIVELY INTACT	0	1	0	3	3	3	1
1	19134682		1	*	19135286		5'-Flanked	m64152e_230202_080310/7604447/ccs		TRUE		00e78da96c4b15	dd28fe6d3c	7786	Antisense	P1.csv	FALSE	TRUE	19129075	19138006	8932	*	UBR4	Intronic	genic				-12222222	PUTATIVELY INTACT	0	1	0	3	3	3	1
1	19134682		1	*	19135286		5'-Flanked	m64152e_230202_080310/80481104/ccs		TRUE		00e78da96c4b15	855ecd43d5	7751	Antisense	P1.csv	FALSE	TRUE	19129075	19138006	8932	*	UBR4	Intronic	genic				-12222222	PUTATIVELY INTACT	0	1	0	3	3	3	1
1	19134682		1	*	19135286		5'-Flanked	m64152e_230202_080310/88803808/ccs		TRUE		00e78da96c4b15	bf3a0b7527	7749	Antisense	P1.csv	FALSE	TRUE	19129075	19138006	8932	*	UBR4	Intronic	genic				-12222222	PUTATIVELY INTACT	0	1	0	3	3	3	1
1	19134682		1	*	19135286		5'-Flanked	m64152e_230202_080310/90901272/ccs		TRUE		00e78da96c4b15	d4424456b7	7750	Antisense	P1.csv	FALSE	TRUE	19129075	19138006	8932	*	UBR4	Intronic	genic				-12222222	PUTATIVELY INTACT	0	1	0	3	3	3	1
1	19134682		1	*	19135286		5'-Flanked	m64152e_230202_080310/9111127/ccs		TRUE		00e78da96c4b15	de4e28e814	7742	Antisense	P1.csv	FALSE	TRUE	19129075	19138006	8932	*	UBR4	Intronic	genic				-12222222	PUTATIVELY INTACT	0	1	0	3	3	3	1
1	19134682		1	*	19135286		5'-Flanked	m64152e_230202_080310/92210678/ccs		TRUE		00e78da96c4b15	855ecd43d5	7751	Antisense	P1.csv	FALSE	TRUE	19129075	19138006	8932	*	UBR4	Intronic	genic				-12222222	PUTATIVELY INTACT	0	1	0	3	3	3	1
1	19134682		1	*	19135286		5'-Flanked	m64152e_230202_080310/93192454/ccs		TRUE		00e78da96c4b15	fa04de870a	7731	Antisense	P1.csv	FALSE	TRUE	19129075	19138006	8932	*	UBR4	Intronic	genic				-12222222	PUTATIVELY INTACT	0	1	0	1	3	3	0
1	19134682		1	*	19135286		5'-Flanked	m64152e_230202_080310/97584276/ccs		TRUE		00e78da96c4b15	855ecd43d5	7751	Antisense	P1.csv	FALSE	TRUE	19129075	19138006	8932	*	UBR4	Intronic	genic				-12222222	PUTATIVELY INTACT	0	1	0	3	3	3	1
1		19134682	1	*		19135286	3'-Flanked	m64152e_230202_080310/10160506/ccs		TRUE		00e78da96c4b15	855ecd43d5	7751	Sense	P1.csv	TRUE	FALSE	19129075	19138006	8932	*	UBR4	Intronic	genic				-12222222	PUTATIVELY INTACT	0	1	0	3	3	3	1
1		19134682	1	*		19135286	3'-Flanked	m64152e_230202_080310/102302089/ccs		TRUE		00e78da96c4b15	5cfe4bea65	7766	Sense	P1.csv	TRUE	FALSE	19129075	19138006	8932	*	UBR4	Intronic	genic				-12222222	PUTATIVELY INTACT	0	1	0	3	3	3	1
1		19134682	1	*		19135286	3'-Flanked	m64152e_230202_080310/103679588/ccs		TRUE		00e78da96c4b15	f9f85933a3	7747	Sense	P1.csv	TRUE	FALSE	19129075	19138006	8932	*	UBR4	Intronic	genic				-12222222	PUTATIVELY INTACT	0	1	0	3	3	3	1
1		19134682	1	*		19135286	3'-Flanked	m64152e_230202_080310/105253498/ccs		TRUE		00e78da96c4b15	73e6fb62d0	7752	Sense	P1.csv	TRUE	FALSE	19129075	19138006	8932	*	UBR4	Intronic	genic				-12222222	PUTATIVELY INTACT	0	1	0	3	3	3	1
1		19134682	1	*		19135286	3'-Flanked	m64152e_230202_080310/107611586/ccs		TRUE		00e78da96c4b15	73e6fb62d0	7752	Sense	P1.csv	TRUE	FALSE	19129075	19138006	8932	*	UBR4	Intronic	genic				-12222222	PUTATIVELY INTACT	0	1	0	3	3	3	1
1		19134682	1	*		19135286	3'-Flanked	m64152e_230202_080310/115280392/ccs		TRUE		00e78da96c4b15	855ecd43d5	7751	Sense	P1.csv	TRUE	FALSE	19129075	19138006	8932	*	UBR4	Intronic	genic				-12222222	PUTATIVELY INTACT	0	1	0	3	3	3	1
1		19134682	1	*		19135286	3'-Flanked	m64152e_230202_080310/1245209/ccs		TRUE		00e78da96c4b15	cc30fcfd3f	7748	Sense	P1.csv	TRUE	FALSE	19129075	19138006	8932	*	UBR4	Intronic	genic				-12222222	PUTATIVELY INTACT	0	1	0	3	3	3	1
1		19134682	1	*		19135286	3'-Flanked	m64152e_230202_080310/124782813/ccs		TRUE		00e78da96c4b15	855ecd43d5	7751	Sense	P1.csv	TRUE	FALSE	19129075	19138006	8932	*	UBR4	Intronic	genic				-12222222	PUTATIVELY INTACT	0	1	0	3	3	3	1
1		19134682	1	*		19135286	3'-Flanked	m64152e_230202_080310/130286259/ccs		TRUE		00e78da96c4b15	d4424456b7	7750	Sense	P1.csv	TRUE	FALSE	19129075	19138006	8932	*	UBR4	Intronic	genic				-12222222	PUTATIVELY INTACT	0	1	0	3	3	3	1
1		19134682	1	*		19135286	3'-Flanked	m64152e_230202_080310/13109394/ccs		TRUE		00e78da96c4b15	f9224a197a	7753	Sense	P1.csv	TRUE	FALSE	19129075	19138006	8932	*	UBR4	Intronic	genic				-12222222	PUTATIVELY INTACT	0	1	0	3	3	3	1
1		19134682	1	*		19135286	3'-Flanked	m64152e_230202_080310/131729292/ccs		TRUE		00e78da96c4b15	f9224a197a	7753	Sense	P1.csv	TRUE	FALSE	19129075	19138006	8932	*	UBR4	Intronic	genic				-12222222	PUTATIVELY INTACT	0	1	0	3	3	3	1
1		19134682	1	*		19135286	3'-Flanked	m64152e_230202_080310/13173779/ccs		TRUE		00e78da96c4b15	d4424456b7	7750	Sense	P1.csv	TRUE	FALSE	19129075	19138006	8932	*	UBR4	Intronic	genic				-12222222	PUTATIVELY INTACT	0	1	0	3	3	3	1
1		19134682	1	*		19135286	3'-Flanked	m64152e_230202_080310/131793284/ccs		TRUE		00e78da96c4b15	a73f1251f4	7744	Sense	P1.csv	TRUE	FALSE	19129075	19138006	8932	*	UBR4	Intronic	genic				-12222222	PUTATIVELY INTACT	0	1	0	3	3	3	1
1		19134682	1	*		19135286	3'-Flanked	m64152e_230202_080310/136055349/ccs		TRUE		00e78da96c4b15	25bc2728b2	7758	Sense	P1.csv	TRUE	FALSE	19129075	19138006	8932	*	UBR4	Intronic	genic				-12222222	PUTATIVELY INTACT	0	1	0	3	3	3	1
1		19134682	1	*		19135286	3'-Flanked	m64152e_230202_080310/143787575/ccs		TRUE		00e78da96c4b15	cc30fcfd3f	7748	Sense	P1.csv	TRUE	FALSE	19129075	19138006	8932	*	UBR4	Intronic	genic				-12222222	PUTATIVELY INTACT	0	1	0	3	3	3	1
1		19134682	1	*		19135286	3'-Flanked	m64152e_230202_080310/144378017/ccs		TRUE		00e78da96c4b15	855ecd43d5	7751	Sense	P1.csv	TRUE	FALSE	19129075	19138006	8932	*	UBR4	Intronic	genic				-12222222	PUTATIVELY INTACT	0	1	0	3	3	3	1
1		19134682	1	*		19135286	3'-Flanked	m64152e_230202_080310/144835972/ccs		TRUE		00e78da96c4b15	d4424456b7	7750	Sense	P1.csv	TRUE	FALSE	19129075	19138006	8932	*	UBR4	Intronic	genic				-12222222	PUTATIVELY INTACT	0	1	0	3	3	3	1
1		19134682	1	*		19135286	3'-Flanked	m64152e_230202_080310/148178555/ccs		TRUE		00e78da96c4b15	bf3a0b7527	7749	Sense	P1.csv	TRUE	FALSE	19129075	19138006	8932	*	UBR4	Intronic	genic				-12222222	PUTATIVELY INTACT	0	1	0	3	3	3	1
1		19134682	1	*		19135286	3'-Flanked	m64152e_230202_080310/151783379/ccs		TRUE		00e78da96c4b15	73e6fb62d0	7752	Sense	P1.csv	TRUE	FALSE	19129075	19138006	8932	*	UBR4	Intronic	genic				-12222222	PUTATIVELY INTACT	0	1	0	3	3	3	1
1		19134682	1	*		19135286	3'-Flanked	m64152e_230202_080310/156044002/ccs		TRUE		00e78da96c4b15	a73f1251f4	7744	Sense	P1.csv	TRUE	FALSE	19129075	19138006	8932	*	UBR4	Intronic	genic				-12222222	PUTATIVELY INTACT	0	1	0	3	3	3	1
1		19134682	1	*		19135286	3'-Flanked	m64152e_230202_080310/161351607/ccs		TRUE		00e78da96c4b15	bf3a0b7527	7749	Sense	P1.csv	TRUE	FALSE	19129075	19138006	8932	*	UBR4	Intronic	genic				-12222222	PUTATIVELY INTACT	0	1	0	3	3	3	1
1		19134682	1	*		19135286	3'-Flanked	m64152e_230202_080310/166395953/ccs		TRUE		00e78da96c4b15	73e6fb62d0	7752	Sense	P1.csv	TRUE	FALSE	19129075	19138006	8932	*	UBR4	Intronic	genic				-12222222	PUTATIVELY INTACT	0	1	0	3	3	3	1
1		19134682	1	*		19135286	3'-Flanked	m64152e_230202_080310/166922805/ccs		TRUE		00e78da96c4b15	d4424456b7	7750	Sense	P1.csv	TRUE	FALSE	19129075	19138006	8932	*	UBR4	Intronic	genic				-12222222	PUTATIVELY INTACT	0	1	0	3	3	3	1
1		19134682	1	*		19135286	3'-Flanked	m64152e_230202_080310/18679159/ccs		TRUE		00e78da96c4b15	855ecd43d5	7751	Sense	P1.csv	TRUE	FALSE	19129075	19138006	8932	*	UBR4	Intronic	genic				-12222222	PUTATIVELY INTACT	0	1	0	3	3	3	1
1		19134682	1	*		19135286	3'-Flanked	m64152e_230202_080310/24969448/ccs		TRUE		00e78da96c4b15	bf3a0b7527	7749	Sense	P1.csv	TRUE	FALSE	19129075	19138006	8932	*	UBR4	Intronic	genic				-12222222	PUTATIVELY INTACT	0	1	0	3	3	3	1
1		19134682	1	*		19135286	3'-Flanked	m64152e_230202_080310/24970751/ccs		TRUE		00e78da96c4b15	73e6fb62d0	7752	Sense	P1.csv	TRUE	FALSE	19129075	19138006	8932	*	UBR4	Intronic	genic				-12222222	PUTATIVELY INTACT	0	1	0	3	3	3	1
1		19134682	1	*		19135286	3'-Flanked	m64152e_230202_080310/2754179/ccs		TRUE		00e78da96c4b15	855ecd43d5	7751	Sense	P1.csv	TRUE	FALSE	19129075	19138006	8932	*	UBR4	Intronic	genic				-12222222	PUTATIVELY INTACT	0	1	0	3	3	3	1
1		19134682	1	*		19135286	3'-Flanked	m64152e_230202_080310/27592306/ccs		TRUE		00e78da96c4b15	855ecd43d5	7751	Sense	P1.csv	TRUE	FALSE	19129075	19138006	8932	*	UBR4	Intronic	genic				-12222222	PUTATIVELY INTACT	0	1	0	3	3	3	1
1		19134682	1	*		19135286	3'-Flanked	m64152e_230202_080310/34408655/ccs		TRUE		00e78da96c4b15	1bd499b7b3	7759	Sense	P1.csv	TRUE	FALSE	19129075	19138006	8932	*	UBR4	Intronic	genic				-12222222	PUTATIVELY INTACT	0	1	0	3	3	3	1
1		19134682	1	*		19135286	3'-Flanked	m64152e_230202_080310/36962366/ccs		TRUE		00e78da96c4b15	d4424456b7	7750	Sense	P1.csv	TRUE	FALSE	19129075	19138006	8932	*	UBR4	Intronic	genic				-12222222	PUTATIVELY INTACT	0	1	0	3	3	3	1
1		19134682	1	*		19135286	3'-Flanked	m64152e_230202_080310/38011122/ccs		TRUE		00e78da96c4b15	a73f1251f4	7744	Sense	P1.csv	TRUE	FALSE	19129075	19138006	8932	*	UBR4	Intronic	genic				-12222222	PUTATIVELY INTACT	0	1	0	1	3	3	0
1		19134682	1	*		19135286	3'-Flanked	m64152e_230202_080310/49283255/ccs		TRUE		00e78da96c4b15	d4424456b7	7750	Sense	P1.csv	TRUE	FALSE	19129075	19138006	8932	*	UBR4	Intronic	genic				-12222222	PUTATIVELY INTACT	0	1	0	3	3	3	1
1		19134682	1	*		19135286	3'-Flanked	m64152e_230202_080310/53086737/ccs		TRUE		00e78da96c4b15	1bd499b7b3	7759	Sense	P1.csv	TRUE	FALSE	19129075	19138006	8932	*	UBR4	Intronic	genic				-12222222	PUTATIVELY INTACT	0	1	0	3	3	3	1
1		19134682	1	*		19135286	3'-Flanked	m64152e_230202_080310/56885385/ccs		TRUE		00e78da96c4b15	00bf1cc47b	7736	Sense	P1.csv	TRUE	FALSE	19129075	19138006	8932	*	UBR4	Intronic	genic				-12222222	PUTATIVELY INTACT	0	1	0	3	3	3	1
1		19134682	1	*		19135286	3'-Flanked	m64152e_230202_080310/57999440/ccs		TRUE		00e78da96c4b15	855ecd43d5	7751	Sense	P1.csv	TRUE	FALSE	19129075	19138006	8932	*	UBR4	Intronic	genic				-12222222	PUTATIVELY INTACT	0	1	0	3	3	3	1
1		19134682	1	*		19135286	3'-Flanked	m64152e_230202_080310/59639384/ccs		TRUE		00e78da96c4b15	73e6fb62d0	7752	Sense	P1.csv	TRUE	FALSE	19129075	19138006	8932	*	UBR4	Intronic	genic				-12222222	PUTATIVELY INTACT	0	1	0	3	2	3	0
1		19134682	1	*		19135286	3'-Flanked	m64152e_230202_080310/62130530/ccs		TRUE		00e78da96c4b15	92c08bede5	7773	Sense	P1.csv	TRUE	FALSE	19129075	19138006	8932	*	UBR4	Intronic	genic				-12222222	PUTATIVELY INTACT	1	1	1	3	3	3	1
1		19134682	1	*		19135286	3'-Flanked	m64152e_230202_080310/62390801/ccs		TRUE		00e78da96c4b15	30d31a9d5b	7757	Sense	P1.csv	TRUE	FALSE	19129075	19138006	8932	*	UBR4	Intronic	genic				-12222222	PUTATIVELY INTACT	0	1	0	3	3	3	1
1		19134682	1	*		19135286	3'-Flanked	m64152e_230202_080310/62981812/ccs		TRUE		00e78da96c4b15	855ecd43d5	7751	Sense	P1.csv	TRUE	FALSE	19129075	19138006	8932	*	UBR4	Intronic	genic				-12222222	PUTATIVELY INTACT	0	1	0	3	3	3	1
1		19134682	1	*		19135286	3'-Flanked	m64152e_230202_080310/63571931/ccs		TRUE		00e78da96c4b15	bc3982a9a8	7755	Sense	P1.csv	TRUE	FALSE	19129075	19138006	8932	*	UBR4	Intronic	genic				-12222222	PUTATIVELY INTACT	0	1	0	3	3	3	1
1		19134682	1	*		19135286	3'-Flanked	m64152e_230202_080310/63834701/ccs		TRUE		00e78da96c4b15	bc3982a9a8	7755	Sense	P1.csv	TRUE	FALSE	19129075	19138006	8932	*	UBR4	Intronic	genic				-12222222	PUTATIVELY INTACT	0	1	0	3	3	3	1
1		19134682	1	*		19135286	3'-Flanked	m64152e_230202_080310/64750741/ccs		TRUE		00e78da96c4b15	855ecd43d5	7751	Sense	P1.csv	TRUE	FALSE	19129075	19138006	8932	*	UBR4	Intronic	genic				-12222222	PUTATIVELY INTACT	0	1	0	3	3	3	1
1		19134682	1	*		19135286	3'-Flanked	m64152e_230202_080310/65734770/ccs		TRUE		00e78da96c4b15	f326a1ebc0	7737	Sense	P1.csv	TRUE	FALSE	19129075	19138006	8932	*	UBR4	Intronic	genic				-12222222	PUTATIVELY INTACT	0	1	0	3	3	3	1
1		19134682	1	*		19135286	3'-Flanked	m64152e_230202_080310/67634253/ccs		TRUE		00e78da96c4b15	cc30fcfd3f	7748	Sense	P1.csv	TRUE	FALSE	19129075	19138006	8932	*	UBR4	Intronic	genic				-12222222	PUTATIVELY INTACT	0	1	0	3	3	3	1
1		19134682	1	*		19135286	3'-Flanked	m64152e_230202_080310/68291039/ccs		TRUE		00e78da96c4b15	f9224a197a	7753	Sense	P1.csv	TRUE	FALSE	19129075	19138006	8932	*	UBR4	Intronic	genic				-12222222	PUTATIVELY INTACT	0	1	0	3	3	3	1
1		19134682	1	*		19135286	3'-Flanked	m64152e_230202_080310/72352821/ccs		TRUE		00e78da96c4b15	855ecd43d5	7751	Sense	P1.csv	TRUE	FALSE	19129075	19138006	8932	*	UBR4	Intronic	genic				-12222222	PUTATIVELY INTACT	0	1	0	3	3	3	1
1		19134682	1	*		19135286	3'-Flanked	m64152e_230202_080310/82315469/ccs		TRUE		00e78da96c4b15	c82e3ad0a1	7727	Sense	P1.csv	TRUE	FALSE	19129075	19138006	8932	*	UBR4	Intronic	genic				-12222222	PUTATIVELY INTACT	0	1	0	3	3	3	1
1		19134682	1	*		19135286	3'-Flanked	m64152e_230202_080310/84345196/ccs		TRUE		00e78da96c4b15	9ae9d55441	7762	Sense	P1.csv	TRUE	FALSE	19129075	19138006	8932	*	UBR4	Intronic	genic				-12222222	PUTATIVELY INTACT	0	1	0	3	3	3	1
1		19134682	1	*		19135286	3'-Flanked	m64152e_230202_080310/87819930/ccs		TRUE		00e78da96c4b15	855ecd43d5	7751	Sense	P1.csv	TRUE	FALSE	19129075	19138006	8932	*	UBR4	Intronic	genic				-12222222	PUTATIVELY INTACT	0	1	0	3	3	3	1
1		19134682	1	*		19135286	3'-Flanked	m64152e_230202_080310/96209305/ccs		TRUE		00e78da96c4b15	f9224a197a	7753	Sense	P1.csv	TRUE	FALSE	19129075	19138006	8932	*	UBR4	Intronic	genic				-12222222	PUTATIVELY INTACT	0	1	0	3	3	3	1
1		19134682	1	*		19135286	3'-Flanked	m64152e_230202_080310/99811395/ccs		TRUE		00e78da96c4b15	b50e5f8ddc	7723	Sense	P1.csv	TRUE	FALSE	19129075	19138006	8932	*	UBR4	Intronic	genic				-12222222	PUTATIVELY INTACT	0	1	0	3	3	3	1
1	19134683		1	*	19135286		5'-Flanked	m64152e_230202_080310/99288871/ccs		TRUE		00e78da96c4b15	2c7fce4548	7768	Antisense	P1.csv	FALSE	TRUE	19129075	19138006	8932	*	UBR4	Intronic	genic				-12222222	PUTATIVELY INTACT	0	1	0	3	3	3	1
1	23287706		1	*	23281391		5'-Flanked	m64152e_230202_080310/102566601/ccs		TRUE		6f90c988d642bc	0d15ea5937	3321	Sense	P1.csv	FALSE	TRUE	23287488	23297796	10309	*			intergenic				------222	INDETERMINATE	0	1	0	1	0	3	0
1	23287706		1	*	23281391		5'-Flanked	m64152e_230202_080310/109511023/ccs		TRUE		6f90c988d642bc	7b85e5010f	3309	Sense	P1.csv	FALSE	TRUE	23287488	23297796	10309	*			intergenic				------222	INDETERMINATE	0	1	0	1	0	3	0
1	23287706		1	*	23281391		5'-Flanked	m64152e_230202_080310/115081319/ccs		TRUE		6f90c988d642bc	c0855c52e6	3319	Sense	P1.csv	FALSE	TRUE	23287488	23297796	10309	*			intergenic				------222	INDETERMINATE	0	1	0	1	0	3	0
1	23287706		1	*	23281391		5'-Flanked	m64152e_230202_080310/115147009/ccs		TRUE		6f90c988d642bc	1822b24bee	3318	Sense	P1.csv	FALSE	TRUE	23287488	23297796	10309	*			intergenic				------222	INDETERMINATE	0	1	0	1	0	3	0
1	23287706		1	*	23281391		5'-Flanked	m64152e_230202_080310/117507090/ccs		TRUE		6f90c988d642bc	6556d3a725	3320	Sense	P1.csv	FALSE	TRUE	23287488	23297796	10309	*			intergenic				------222	INDETERMINATE	0	1	0	1	0	3	0
1	23287706		1	*	23281391		5'-Flanked	m64152e_230202_080310/128124627/ccs		TRUE		6f90c988d642bc	f95bdad632	3317	Sense	P1.csv	FALSE	TRUE	23287488	23297796	10309	*			intergenic				------222	INDETERMINATE	0	1	0	1	2	3	0
1	23287706		1	*	23281391		5'-Flanked	m64152e_230202_080310/131663912/ccs		TRUE		6f90c988d642bc	1822b24bee	3318	Sense	P1.csv	FALSE	TRUE	23287488	23297796	10309	*			intergenic				------222	INDETERMINATE	0	1	0	1	0	3	0
1	23287706		1	*	23281391		5'-Flanked	m64152e_230202_080310/160171169/ccs		TRUE		6f90c988d642bc	e1f00e54dc	3322	Sense	P1.csv	FALSE	TRUE	23287488	23297796	10309	*			intergenic				------222	INDETERMINATE	0	1	0	1	0	3	0
1	23287706		1	*	23281391		5'-Flanked	m64152e_230202_080310/164430494/ccs		TRUE		6f90c988d642bc	6556d3a725	3320	Sense	P1.csv	FALSE	TRUE	23287488	23297796	10309	*			intergenic				------222	INDETERMINATE	0	1	0	1	0	3	0
1	23287706		1	*	23281391		5'-Flanked	m64152e_230202_080310/164495416/ccs		TRUE		6f90c988d642bc	1822b24bee	3318	Sense	P1.csv	FALSE	TRUE	23287488	23297796	10309	*			intergenic				------222	INDETERMINATE	0	1	0	1	0	3	0
1	23287706		1	*	23281391		5'-Flanked	m64152e_230202_080310/169805903/ccs		TRUE		6f90c988d642bc	6556d3a725	3320	Sense	P1.csv	FALSE	TRUE	23287488	23297796	10309	*			intergenic				------222	INDETERMINATE	0	1	0	1	0	3	0
1	23287706		1	*	23281391		5'-Flanked	m64152e_230202_080310/171312857/ccs		TRUE		6f90c988d642bc	c0855c52e6	3319	Sense	P1.csv	FALSE	TRUE	23287488	23297796	10309	*			intergenic				------222	INDETERMINATE	0	1	0	1	0	3	0
1	23287706		1	*	23281391		5'-Flanked	m64152e_230202_080310/180357891/ccs		TRUE		6f90c988d642bc	64a286d783	3324	Sense	P1.csv	FALSE	TRUE	23287488	23297796	10309	*			intergenic				------222	INDETERMINATE	0	1	0	1	0	3	0
1	23287706		1	*	23281391		5'-Flanked	m64152e_230202_080310/264357/ccs		TRUE		6f90c988d642bc	6556d3a725	3320	Sense	P1.csv	FALSE	TRUE	23287488	23297796	10309	*			intergenic				------222	INDETERMINATE	0	1	0	1	0	3	0
1	23287706		1	*	23281391		5'-Flanked	m64152e_230202_080310/27656922/ccs		TRUE		6f90c988d642bc	6556d3a725	3320	Sense	P1.csv	FALSE	TRUE	23287488	23297796	10309	*			intergenic				------222	INDETERMINATE	0	1	0	1	0	3	0
1	23287706		1	*	23281391		5'-Flanked	m64152e_230202_080310/37686094/ccs		TRUE		6f90c988d642bc	1822b24bee	3318	Sense	P1.csv	FALSE	TRUE	23287488	23297796	10309	*			intergenic				------222	INDETERMINATE	0	1	0	1	0	3	0
1	23287706		1	*	23281391		5'-Flanked	m64152e_230202_080310/46989827/ccs		TRUE		6f90c988d642bc	6556d3a725	3320	Sense	P1.csv	FALSE	TRUE	23287488	23297796	10309	*			intergenic				------222	INDETERMINATE	0	1	0	1	0	3	0
1	23287706		1	*	23281391		5'-Flanked	m64152e_230202_080310/65077413/ccs		TRUE		6f90c988d642bc	c0855c52e6	3319	Sense	P1.csv	FALSE	TRUE	23287488	23297796	10309	*			intergenic				------222	INDETERMINATE	0	1	0	1	0	3	0
1	23287706		1	*	23281391		5'-Flanked	m64152e_230202_080310/66128021/ccs		TRUE		6f90c988d642bc	6556d3a725	3320	Sense	P1.csv	FALSE	TRUE	23287488	23297796	10309	*			intergenic				------222	INDETERMINATE	0	1	0	1	0	3	0
1	23287706		1	*	23281391		5'-Flanked	m64152e_230202_080310/68356491/ccs		TRUE		6f90c988d642bc	6556d3a725	3320	Sense	P1.csv	FALSE	TRUE	23287488	23297796	10309	*			intergenic				------222	INDETERMINATE	0	1	0	1	0	3	0
1	23287706		1	*	23281391		5'-Flanked	m64152e_230202_080310/70778949/ccs		TRUE		6f90c988d642bc	0d15ea5937	3321	Sense	P1.csv	FALSE	TRUE	23287488	23297796	10309	*			intergenic				------222	INDETERMINATE	0	1	0	1	0	3	0
1	23287706		1	*	23281391		5'-Flanked	m64152e_230202_080310/7667783/ccs		TRUE		6f90c988d642bc	6556d3a725	3320	Sense	P1.csv	FALSE	TRUE	23287488	23297796	10309	*			intergenic				------222	INDETERMINATE	0	1	0	1	0	3	0
1	23287706		1	*	23281391		5'-Flanked	m64152e_230202_080310/90835407/ccs		TRUE		6f90c988d642bc	6556d3a725	3320	Sense	P1.csv	FALSE	TRUE	23287488	23297796	10309	*			intergenic				------222	INDETERMINATE	0	1	0	1	0	3	0
1		23287706	1	*		23281391	3'-Flanked	m64152e_230202_080310/102501018/ccs		TRUE		6f90c988d642bc	6556d3a725	3320	Antisense	P1.csv	TRUE	FALSE	23287488	23297796	10309	*			intergenic				------222	INDETERMINATE	0	1	0	1	0	3	0
1		23287706	1	*		23281391	3'-Flanked	m64152e_230202_080310/112528205/ccs		TRUE		6f90c988d642bc	76642ec42e	3313	Antisense	P1.csv	TRUE	FALSE	23287488	23297796	10309	*			intergenic				------222	INDETERMINATE	0	1	0	1	0	3	0
1		23287706	1	*		23281391	3'-Flanked	m64152e_230202_080310/126551794/ccs		TRUE		6f90c988d642bc	c0855c52e6	3319	Antisense	P1.csv	TRUE	FALSE	23287488	23297796	10309	*			intergenic				------222	INDETERMINATE	0	1	0	1	0	3	0
1		23287706	1	*		23281391	3'-Flanked	m64152e_230202_080310/126877910/ccs		TRUE		6f90c988d642bc	c0855c52e6	3319	Antisense	P1.csv	TRUE	FALSE	23287488	23297796	10309	*			intergenic				------222	INDETERMINATE	0	1	0	1	0	3	0
1		23287706	1	*		23281391	3'-Flanked	m64152e_230202_080310/127140743/ccs		TRUE		6f90c988d642bc	6556d3a725	3320	Antisense	P1.csv	TRUE	FALSE	23287488	23297796	10309	*			intergenic				------222	INDETERMINATE	0	1	0	1	0	3	0
1		23287706	1	*		23281391	3'-Flanked	m64152e_230202_080310/144113840/ccs		TRUE		6f90c988d642bc	f95bdad632	3317	Antisense	P1.csv	TRUE	FALSE	23287488	23297796	10309	*			intergenic				------222	INDETERMINATE	0	1	0	1	0	3	0
1		23287706	1	*		23281391	3'-Flanked	m64152e_230202_080310/154862926/ccs		TRUE		6f90c988d642bc	f95bdad632	3317	Antisense	P1.csv	TRUE	FALSE	23287488	23297796	10309	*			intergenic				------222	INDETERMINATE	0	1	0	1	0	3	0
1		23287706	1	*		23281391	3'-Flanked	m64152e_230202_080310/164432201/ccs		TRUE		6f90c988d642bc	c0855c52e6	3319	Antisense	P1.csv	TRUE	FALSE	23287488	23297796	10309	*			intergenic				------222	INDETERMINATE	0	1	0	1	0	3	0
1		23287706	1	*		23281391	3'-Flanked	m64152e_230202_080310/176425384/ccs		TRUE		6f90c988d642bc	b588086729	3316	Antisense	P1.csv	TRUE	FALSE	23287488	23297796	10309	*			intergenic				------222	INDETERMINATE	0	1	0	1	0	3	0
1		23287706	1	*		23281391	3'-Flanked	m64152e_230202_080310/179111005/ccs		TRUE		6f90c988d642bc	2886678e05	3310	Antisense	P1.csv	TRUE	FALSE	23287488	23297796	10309	*			intergenic				------222	INDETERMINATE	0	1	0	1	0	3	0
1		23287706	1	*		23281391	3'-Flanked	m64152e_230202_080310/27790005/ccs		TRUE		6f90c988d642bc	e1f00e54dc	3322	Antisense	P1.csv	TRUE	FALSE	23287488	23297796	10309	*			intergenic				------222	INDETERMINATE	0	1	0	1	0	3	0
1		23287706	1	*		23281391	3'-Flanked	m64152e_230202_080310/37094171/ccs		TRUE		6f90c988d642bc	6556d3a725	3320	Antisense	P1.csv	TRUE	FALSE	23287488	23297796	10309	*			intergenic				------222	INDETERMINATE	0	1	0	1	0	3	0
1		23287706	1	*		23281391	3'-Flanked	m64152e_230202_080310/49809878/ccs		TRUE		6f90c988d642bc	1822b24bee	3318	Antisense	P1.csv	TRUE	FALSE	23287488	23297796	10309	*			intergenic				------222	INDETERMINATE	0	1	0	1	0	3	0
1		23287706	1	*		23281391	3'-Flanked	m64152e_230202_080310/51710109/ccs		TRUE		6f90c988d642bc	658a2b2907	3304	Antisense	P1.csv	TRUE	FALSE	23287488	23297796	10309	*			intergenic				------222	INDETERMINATE	0	1	0	1	0	3	0
1		23287706	1	*		23281391	3'-Flanked	m64152e_230202_080310/55247520/ccs		TRUE		6f90c988d642bc	0d15ea5937	3321	Antisense	P1.csv	TRUE	FALSE	23287488	23297796	10309	*			intergenic				------222	INDETERMINATE	0	1	0	1	0	3	0
1		23287706	1	*		23281391	3'-Flanked	m64152e_230202_080310/65142791/ccs		TRUE		6f90c988d642bc	f95bdad632	3317	Antisense	P1.csv	TRUE	FALSE	23287488	23297796	10309	*			intergenic				------222	INDETERMINATE	0	1	0	1	0	3	0
1		23287706	1	*		23281391	3'-Flanked	m64152e_230202_080310/70385723/ccs		TRUE		6f90c988d642bc	b588086729	3316	Antisense	P1.csv	TRUE	FALSE	23287488	23297796	10309	*			intergenic				------222	INDETERMINATE	0	1	0	1	0	3	0
1		23287706	1	*		23281391	3'-Flanked	m64152e_230202_080310/72418208/ccs		TRUE		6f90c988d642bc	6556d3a725	3320	Antisense	P1.csv	TRUE	FALSE	23287488	23297796	10309	*			intergenic				------222	INDETERMINATE	0	1	0	1	0	3	0
1	30994481		1	*	30991407		5'-Flanked	m64152e_230202_080310/105514530/ccs		TRUE		72b9ded739f1db	5f89b58016	5061	Sense	P1.csv	FALSE	TRUE	30992661	30995053	2393	*	PUM1	Intronic	genic				--1222222	INDETERMINATE	0	1	0	1	2	3	0
1	30994481		1	*	30991407		5'-Flanked	m64152e_230202_080310/106367685/ccs		TRUE		72b9ded739f1db	c50915f635	5063	Sense	P1.csv	FALSE	TRUE	30992661	30995053	2393	*	PUM1	Intronic	genic				--1222222	INDETERMINATE	0	1	0	1	2	3	0
1	30994481		1	*	30991407		5'-Flanked	m64152e_230202_080310/107940175/ccs		TRUE		72b9ded739f1db	c50915f635	5063	Sense	P1.csv	FALSE	TRUE	30992661	30995053	2393	*	PUM1	Intronic	genic				--1222222	INDETERMINATE	0	1	0	1	2	3	0
1	30994481		1	*	30991407		5'-Flanked	m64152e_230202_080310/112459853/ccs		TRUE		72b9ded739f1db	c50915f635	5063	Sense	P1.csv	FALSE	TRUE	30992661	30995053	2393	*	PUM1	Intronic	genic				--1222222	INDETERMINATE	0	1	0	1	2	3	0
1	30994481		1	*	30991407		5'-Flanked	m64152e_230202_080310/114492295/ccs		TRUE		72b9ded739f1db	c50915f635	5063	Sense	P1.csv	FALSE	TRUE	30992661	30995053	2393	*	PUM1	Intronic	genic				--1222222	INDETERMINATE	0	1	0	1	2	3	0
1	30994481		1	*	30991407		5'-Flanked	m64152e_230202_080310/122882743/ccs		TRUE		72b9ded739f1db	cd811c5d91	5064	Sense	P1.csv	FALSE	TRUE	30992661	30995053	2393	*	PUM1	Intronic	genic				--1222222	INDETERMINATE	0	1	0	1	2	3	0
1	30994481		1	*	30991407		5'-Flanked	m64152e_230202_080310/124454011/ccs		TRUE		72b9ded739f1db	c50915f635	5063	Sense	P1.csv	FALSE	TRUE	30992661	30995053	2393	*	PUM1	Intronic	genic				--1222222	INDETERMINATE	0	1	0	1	2	3	0
1	30994481		1	*	30991407		5'-Flanked	m64152e_230202_080310/134809958/ccs		TRUE		72b9ded739f1db	c50915f635	5063	Sense	P1.csv	FALSE	TRUE	30992661	30995053	2393	*	PUM1	Intronic	genic				--1222222	INDETERMINATE	0	1	0	1	2	3	0
1	30994481		1	*	30991407		5'-Flanked	m64152e_230202_080310/142673454/ccs		TRUE		72b9ded739f1db	0f23fc02d0	5062	Sense	P1.csv	FALSE	TRUE	30992661	30995053	2393	*	PUM1	Intronic	genic				--1222222	INDETERMINATE	0	1	0	1	2	3	0
1	30994481		1	*	30991407		5'-Flanked	m64152e_230202_080310/152701232/ccs		TRUE		72b9ded739f1db	d19307ade4	5055	Sense	P1.csv	FALSE	TRUE	30992661	30995053	2393	*	PUM1	Intronic	genic				--1222222	INDETERMINATE	0	1	0	1	2	3	0
1	30994481		1	*	30991407		5'-Flanked	m64152e_230202_080310/153880674/ccs		TRUE		72b9ded739f1db	c50915f635	5063	Sense	P1.csv	FALSE	TRUE	30992661	30995053	2393	*	PUM1	Intronic	genic				--1222222	INDETERMINATE	0	1	0	1	2	3	0
1	30994481		1	*	30991407		5'-Flanked	m64152e_230202_080310/157812218/ccs		TRUE		72b9ded739f1db	0f23fc02d0	5062	Sense	P1.csv	FALSE	TRUE	30992661	30995053	2393	*	PUM1	Intronic	genic				--1222222	INDETERMINATE	0	1	0	1	2	3	0
1	30994481		1	*	30991407		5'-Flanked	m64152e_230202_080310/158664066/ccs		TRUE		72b9ded739f1db	0f23fc02d0	5062	Sense	P1.csv	FALSE	TRUE	30992661	30995053	2393	*	PUM1	Intronic	genic				--1222222	INDETERMINATE	0	1	0	1	2	3	0
1	30994481		1	*	30991407		5'-Flanked	m64152e_230202_080310/165481196/ccs		TRUE		72b9ded739f1db	0f23fc02d0	5062	Sense	P1.csv	FALSE	TRUE	30992661	30995053	2393	*	PUM1	Intronic	genic				--1222222	INDETERMINATE	0	1	0	1	2	3	0
1	30994481		1	*	30991407		5'-Flanked	m64152e_230202_080310/167643472/ccs		TRUE		72b9ded739f1db	c50915f635	5063	Sense	P1.csv	FALSE	TRUE	30992661	30995053	2393	*	PUM1	Intronic	genic				--1222222	INDETERMINATE	0	1	0	1	2	3	0
1	30994481		1	*	30991407		5'-Flanked	m64152e_230202_080310/168626669/ccs		TRUE		72b9ded739f1db	cd811c5d91	5064	Sense	P1.csv	FALSE	TRUE	30992661	30995053	2393	*	PUM1	Intronic	genic				--1222222	INDETERMINATE	0	1	0	1	2	3	0
1	30994481		1	*	30991407		5'-Flanked	m64152e_230202_080310/177408311/ccs		TRUE		72b9ded739f1db	c50915f635	5063	Sense	P1.csv	FALSE	TRUE	30992661	30995053	2393	*	PUM1	Intronic	genic				--1222222	INDETERMINATE	0	1	0	1	2	3	0
1	30994481		1	*	30991407		5'-Flanked	m64152e_230202_080310/22413812/ccs		TRUE		72b9ded739f1db	e194cfc24c	5058	Sense	P1.csv	FALSE	TRUE	30992661	30995053	2393	*	PUM1	Intronic	genic				--1222222	INDETERMINATE	0	1	0	1	2	3	0
1	30994481		1	*	30991407		5'-Flanked	m64152e_230202_080310/38273495/ccs		TRUE		72b9ded739f1db	cd811c5d91	5064	Sense	P1.csv	FALSE	TRUE	30992661	30995053	2393	*	PUM1	Intronic	genic				--1222222	INDETERMINATE	0	1	0	1	2	3	0
1	30994481		1	*	30991407		5'-Flanked	m64152e_230202_080310/6030505/ccs		TRUE		72b9ded739f1db	3e69539e95	5060	Sense	P1.csv	FALSE	TRUE	30992661	30995053	2393	*	PUM1	Intronic	genic				--1222222	INDETERMINATE	0	1	0	1	2	3	0
1	30994481		1	*	30991407		5'-Flanked	m64152e_230202_080310/61999606/ccs		TRUE		72b9ded739f1db	e65755a6ac	5735	Sense	P1.csv	FALSE	TRUE	30992661	30995053	2393	*	PUM1	Intronic	genic				201212222	INTERNAL DELETION	0	1	0	1	2	3	0	EPISOME BREAK IN VPR-VPU
1	30994481		1	*	30991407		5'-Flanked	m64152e_230202_080310/68159568/ccs		TRUE		72b9ded739f1db	cd811c5d91	5064	Sense	P1.csv	FALSE	TRUE	30992661	30995053	2393	*	PUM1	Intronic	genic				--1222222	INDETERMINATE	0	1	0	1	2	3	0
1	30994481		1	*	30991407		5'-Flanked	m64152e_230202_080310/69796431/ccs		TRUE		72b9ded739f1db	cd811c5d91	5064	Sense	P1.csv	FALSE	TRUE	30992661	30995053	2393	*	PUM1	Intronic	genic				--1222222	INDETERMINATE	0	1	0	1	2	3	0
1	30994481		1	*	30991407		5'-Flanked	m64152e_230202_080310/77923355/ccs		TRUE		72b9ded739f1db	a47cde9ab3	5065	Sense	P1.csv	FALSE	TRUE	30992661	30995053	2393	*	PUM1	Intronic	genic				--1222222	INDETERMINATE	0	1	0	1	2	3	0
1	30994481		1	*	30991407		5'-Flanked	m64152e_230202_080310/78515016/ccs		TRUE		72b9ded739f1db	9fccabe618	5066	Sense	P1.csv	FALSE	TRUE	30992661	30995053	2393	*	PUM1	Intronic	genic				--1222222	INDETERMINATE	0	1	0	1	2	3	0
1	30994481		1	*	30991407		5'-Flanked	m64152e_230202_080310/82380307/ccs		TRUE		72b9ded739f1db	0f23fc02d0	5062	Sense	P1.csv	FALSE	TRUE	30992661	30995053	2393	*	PUM1	Intronic	genic				--1222222	INDETERMINATE	0	1	0	1	2	3	0
1	30994481		1	*	30991407		5'-Flanked	m64152e_230202_080310/82444825/ccs		TRUE		72b9ded739f1db	c50915f635	5063	Sense	P1.csv	FALSE	TRUE	30992661	30995053	2393	*	PUM1	Intronic	genic				--1222222	INDETERMINATE	0	1	0	1	2	3	0
1	30994481		1	*	30991407		5'-Flanked	m64152e_230202_080310/93457081/ccs		TRUE		72b9ded739f1db	c50915f635	5063	Sense	P1.csv	FALSE	TRUE	30992661	30995053	2393	*	PUM1	Intronic	genic				--1222222	INDETERMINATE	0	1	0	1	2	3	0
1	30994481		1	*	30991407		5'-Flanked	m64152e_230202_080310/94240823/ccs		TRUE		72b9ded739f1db	c50915f635	5063	Sense	P1.csv	FALSE	TRUE	30992661	30995053	2393	*	PUM1	Intronic	genic				--1222222	INDETERMINATE	0	1	0	1	2	3	0
1		30994481	1	*		30991407	3'-Flanked	m64152e_230202_080310/118293526/ccs		TRUE		72b9ded739f1db	3e69539e95	5060	Antisense	P1.csv	TRUE	FALSE	30992661	30995053	2393	*	PUM1	Intronic	genic				--1222222	INDETERMINATE	0	1	0	1	2	3	0
1		30994481	1	*		30991407	3'-Flanked	m64152e_230202_080310/121636465/ccs		TRUE		72b9ded739f1db	d130ccf3d5	5068	Antisense	P1.csv	TRUE	FALSE	30992661	30995053	2393	*	PUM1	Intronic	genic				--1222222	INDETERMINATE	0	1	0	1	2	3	0
1		30994481	1	*		30991407	3'-Flanked	m64152e_230202_080310/124389452/ccs		TRUE		72b9ded739f1db	531d74a526	5070	Antisense	P1.csv	TRUE	FALSE	30992661	30995053	2393	*	PUM1	Intronic	genic				--1222222	INDETERMINATE	0	1	0	1	2	3	0
1		30994481	1	*		30991407	3'-Flanked	m64152e_230202_080310/131205901/ccs		TRUE		72b9ded739f1db	d130ccf3d5	5068	Antisense	P1.csv	TRUE	FALSE	30992661	30995053	2393	*	PUM1	Intronic	genic				--1222222	INDETERMINATE	0	1	0	1	2	3	0
1		30994481	1	*		30991407	3'-Flanked	m64152e_230202_080310/135201292/ccs		TRUE		72b9ded739f1db	c50915f635	5063	Antisense	P1.csv	TRUE	FALSE	30992661	30995053	2393	*	PUM1	Intronic	genic				--1222222	INDETERMINATE	0	1	0	1	2	3	0
1		30994481	1	*		30991407	3'-Flanked	m64152e_230202_080310/135594731/ccs		TRUE		72b9ded739f1db	1fe836c594	5067	Antisense	P1.csv	TRUE	FALSE	30992661	30995053	2393	*	PUM1	Intronic	genic				--1222222	INDETERMINATE	0	1	0	1	2	3	0
1		30994481	1	*		30991407	3'-Flanked	m64152e_230202_080310/154864477/ccs		TRUE		72b9ded739f1db	ec52336fbf	5087	Antisense	P1.csv	TRUE	FALSE	30992661	30995053	2393	*	PUM1	Intronic	genic				--1222222	INDETERMINATE	0	1	0	1	2	3	0
1		30994481	1	*		30991407	3'-Flanked	m64152e_230202_080310/162662155/ccs		TRUE		72b9ded739f1db	c50915f635	5063	Antisense	P1.csv	TRUE	FALSE	30992661	30995053	2393	*	PUM1	Intronic	genic				--1222222	INDETERMINATE	0	1	0	1	2	3	0
1		30994481	1	*		30991407	3'-Flanked	m64152e_230202_080310/163514899/ccs		TRUE		72b9ded739f1db	6dcc02ecec	5073	Antisense	P1.csv	TRUE	FALSE	30992661	30995053	2393	*	PUM1	Intronic	genic				--1222222	INDETERMINATE	0	1	0	1	2	3	0
1		30994481	1	*		30991407	3'-Flanked	m64152e_230202_080310/164366020/ccs		TRUE		72b9ded739f1db	c50915f635	5063	Antisense	P1.csv	TRUE	FALSE	30992661	30995053	2393	*	PUM1	Intronic	genic				--1222222	INDETERMINATE	0	1	0	1	2	3	0
1		30994481	1	*		30991407	3'-Flanked	m64152e_230202_080310/173146705/ccs		TRUE		72b9ded739f1db	0f23fc02d0	5062	Antisense	P1.csv	TRUE	FALSE	30992661	30995053	2393	*	PUM1	Intronic	genic				--1222222	INDETERMINATE	0	1	0	1	2	3	0
1		30994481	1	*		30991407	3'-Flanked	m64152e_230202_080310/24577631/ccs		TRUE		72b9ded739f1db	0f23fc02d0	5062	Antisense	P1.csv	TRUE	FALSE	30992661	30995053	2393	*	PUM1	Intronic	genic				--1222222	INDETERMINATE	0	1	0	1	2	3	0
1		30994481	1	*		30991407	3'-Flanked	m64152e_230202_080310/28115816/ccs		TRUE		72b9ded739f1db	0f23fc02d0	5062	Antisense	P1.csv	TRUE	FALSE	30992661	30995053	2393	*	PUM1	Intronic	genic				--1222222	INDETERMINATE	0	1	0	1	2	3	0
1		30994481	1	*		30991407	3'-Flanked	m64152e_230202_080310/33031042/ccs		TRUE		72b9ded739f1db	c50915f635	5063	Antisense	P1.csv	TRUE	FALSE	30992661	30995053	2393	*	PUM1	Intronic	genic				--1222222	INDETERMINATE	0	1	0	1	2	3	0
1		30994481	1	*		30991407	3'-Flanked	m64152e_230202_080310/51513968/ccs		TRUE		72b9ded739f1db	c50915f635	5063	Antisense	P1.csv	TRUE	FALSE	30992661	30995053	2393	*	PUM1	Intronic	genic				--1222222	INDETERMINATE	0	1	0	1	2	3	0
1		30994481	1	*		30991407	3'-Flanked	m64152e_230202_080310/63505756/ccs		TRUE		72b9ded739f1db	3e69539e95	5060	Antisense	P1.csv	TRUE	FALSE	30992661	30995053	2393	*	PUM1	Intronic	genic				--1222222	INDETERMINATE	0	1	0	1	2	3	0
1		30994481	1	*		30991407	3'-Flanked	m64152e_230202_080310/69402836/ccs		TRUE		72b9ded739f1db	cd811c5d91	5064	Antisense	P1.csv	TRUE	FALSE	30992661	30995053	2393	*	PUM1	Intronic	genic				--1222222	INDETERMINATE	0	1	0	1	2	3	0
1		30994481	1	*		30991407	3'-Flanked	m64152e_230202_080310/76154754/ccs		TRUE		72b9ded739f1db	c50915f635	5063	Antisense	P1.csv	TRUE	FALSE	30992661	30995053	2393	*	PUM1	Intronic	genic				--1222222	INDETERMINATE	0	1	0	1	2	3	0
1		30994481	1	*		30991407	3'-Flanked	m64152e_230202_080310/78711420/ccs		TRUE		72b9ded739f1db	c50915f635	5063	Antisense	P1.csv	TRUE	FALSE	30992661	30995053	2393	*	PUM1	Intronic	genic				--1222222	INDETERMINATE	0	1	0	1	2	3	0
1		30994481	1	*		30991407	3'-Flanked	m64152e_230202_080310/96207887/ccs		TRUE		72b9ded739f1db	0f23fc02d0	5062	Antisense	P1.csv	TRUE	FALSE	30992661	30995053	2393	*	PUM1	Intronic	genic				--1222222	INDETERMINATE	0	1	0	1	2	3	0
1		30994481	1	*		30991407	3'-Flanked	m64152e_230202_080310/99944388/ccs		TRUE		72b9ded739f1db	0f23fc02d0	5062	Antisense	P1.csv	TRUE	FALSE	30992661	30995053	2393	*	PUM1	Intronic	genic				--1222222	INDETERMINATE	0	1	0	1	2	3	0
1		39439323	1	*		39434262	3'-Flanked	m64152e_230202_080310/180095407/ccs		TRUE		197b0f729cf4c1	ffba0bc8fe	6182	Antisense	P1.csv	TRUE	FALSE	39439274	39439500	227	*	MACF1	Exonic	genic				--1222222	INDETERMINATE	0	1	0	1	2	3	0
1	40190929		1	*	40189275		5'-Flanked	m64152e_230202_080310/105973553/ccs		TRUE		1c454d534d6a46	ec0a7feb54	9001	Sense	P1.csv	FALSE	TRUE	40190854	40195631	4778	*	RLF	Intronic	genic				022222222	PUTATIVELY INTACT	1	1	1	3	3	3	1
1	40190929		1	*	40189275		5'-Flanked	m64152e_230202_080310/115540923/ccs		TRUE		1c454d534d6a46	1e2401107b	9000	Sense	P1.csv	FALSE	TRUE	40190854	40195631	4778	*	RLF	Intronic	genic				022222222	PUTATIVELY INTACT	1	1	1	3	3	3	1
1	40190929		1	*	40189275		5'-Flanked	m64152e_230202_080310/118227434/ccs		TRUE		1c454d534d6a46	1e2401107b	9000	Sense	P1.csv	FALSE	TRUE	40190854	40195631	4778	*	RLF	Intronic	genic				022222222	PUTATIVELY INTACT	1	1	1	3	3	3	1
1	40190929		1	*	40189275		5'-Flanked	m64152e_230202_080310/12911914/ccs		TRUE		1c454d534d6a46	b53ae4f35b	8993	Sense	P1.csv	FALSE	TRUE	40190854	40195631	4778	*	RLF	Intronic	genic				022222222	PUTATIVELY INTACT	1	1	1	3	3	3	1
1	40190929		1	*	40189275		5'-Flanked	m64152e_230202_080310/46072463/ccs		TRUE		1c454d534d6a46	ec0a7feb54	9001	Sense	P1.csv	FALSE	TRUE	40190854	40195631	4778	*	RLF	Intronic	genic				022222222	PUTATIVELY INTACT	1	1	1	3	3	3	1
1	40190929		1	*	40189275		5'-Flanked	m64152e_230202_080310/63376127/ccs		TRUE		1c454d534d6a46	d4ae4edf99	8999	Sense	P1.csv	FALSE	TRUE	40190854	40195631	4778	*	RLF	Intronic	genic				022222222	PUTATIVELY INTACT	1	1	1	3	3	3	1
1	40190929		1	*	40189275		5'-Flanked	m64152e_230202_080310/71827967/ccs		TRUE		1c454d534d6a46	e2f7bd49e1	8982	Sense	P1.csv	FALSE	TRUE	40190854	40195631	4778	*	RLF	Intronic	genic				022222222	PUTATIVELY INTACT	1	1	1	3	3	3	1
1		40190929	1	*		40189275	3'-Flanked	m64152e_230202_080310/154404451/ccs		TRUE		1c454d534d6a46	117bd4bbbf	9002	Antisense	P1.csv	TRUE	FALSE	40190854	40195631	4778	*	RLF	Intronic	genic				022222222	PUTATIVELY INTACT	1	1	1	3	3	3	1
1		40190929	1	*		40189275	3'-Flanked	m64152e_230202_080310/36832983/ccs		TRUE		1c454d534d6a46	c87f8e2dba	9008	Antisense	P1.csv	TRUE	FALSE	40190854	40195631	4778	*	RLF	Intronic	genic				022222222	PUTATIVELY INTACT	1	1	1	3	3	3	1
1		40190929	1	*		40189275	3'-Flanked	m64152e_230202_080310/65339969/ccs		TRUE		1c454d534d6a46	ec0a7feb54	9001	Antisense	P1.csv	TRUE	FALSE	40190854	40195631	4778	*	RLF	Intronic	genic				022222222	PUTATIVELY INTACT	1	1	1	3	3	3	1
1		40190929	1	*		40189275	3'-Flanked	m64152e_230202_080310/69994587/ccs		TRUE		1c454d534d6a46	117bd4bbbf	9002	Antisense	P1.csv	TRUE	FALSE	40190854	40195631	4778	*	RLF	Intronic	genic				022222222	PUTATIVELY INTACT	1	1	1	3	3	3	1
1		40190929	1	*		40189275	3'-Flanked	m64152e_230202_080310/78119018/ccs		TRUE		1c454d534d6a46	1e2401107b	9000	Antisense	P1.csv	TRUE	FALSE	40190854	40195631	4778	*	RLF	Intronic	genic				022222222	PUTATIVELY INTACT	1	1	1	3	3	3	1
1	40295118		1	*	40294640		5'-Flanked	m64152e_230202_080310/103679262/ccs		TRUE		5eabb5b9f79631	2fc64db428	8279	Sense	P1.csv	FALSE	TRUE	40294180	40300488	6309	*			intergenic	SINE			2222222--	PUTATIVELY INTACT	1	1	1	3	3	3	1
1	40295118		1	*	40294640		5'-Flanked	m64152e_230202_080310/127927560/ccs		TRUE		5eabb5b9f79631	70faf3be59	8280	Sense	P1.csv	FALSE	TRUE	40294180	40300488	6309	*			intergenic	SINE			2222222--	PUTATIVELY INTACT	1	1	1	3	3	3	1
1	40295118		1	*	40294640		5'-Flanked	m64152e_230202_080310/139985224/ccs		TRUE		5eabb5b9f79631	60c70a7e6f	8281	Sense	P1.csv	FALSE	TRUE	40294180	40300488	6309	*			intergenic	SINE			2222222--	PUTATIVELY INTACT	1	1	1	3	3	3	1
1	40295118		1	*	40294640		5'-Flanked	m64152e_230202_080310/146670815/ccs		TRUE		5eabb5b9f79631	70faf3be59	8280	Sense	P1.csv	FALSE	TRUE	40294180	40300488	6309	*			intergenic	SINE			2222222--	PUTATIVELY INTACT	1	1	1	3	3	3	1
1	40295118		1	*	40294640		5'-Flanked	m64152e_230202_080310/150996142/ccs		TRUE		5eabb5b9f79631	2fc64db428	8279	Sense	P1.csv	FALSE	TRUE	40294180	40300488	6309	*			intergenic	SINE			2222222--	PUTATIVELY INTACT	1	1	1	3	3	3	1
1	40295118		1	*	40294640		5'-Flanked	m64152e_230202_080310/157025011/ccs		TRUE		5eabb5b9f79631	70faf3be59	8280	Sense	P1.csv	FALSE	TRUE	40294180	40300488	6309	*			intergenic	SINE			2222222--	PUTATIVELY INTACT	1	1	1	3	3	3	1
1	40295118		1	*	40294640		5'-Flanked	m64152e_230202_080310/166724308/ccs		TRUE		5eabb5b9f79631	70faf3be59	8280	Sense	P1.csv	FALSE	TRUE	40294180	40300488	6309	*			intergenic	SINE			2222222--	PUTATIVELY INTACT	1	1	1	3	3	3	1
1	40295118		1	*	40294640		5'-Flanked	m64152e_230202_080310/168429246/ccs		TRUE		5eabb5b9f79631	a1256cf71b	8273	Sense	P1.csv	FALSE	TRUE	40294180	40300488	6309	*			intergenic	SINE			2222222--	PUTATIVELY INTACT	1	1	1	3	3	3	1
1	40295118		1	*	40294640		5'-Flanked	m64152e_230202_080310/169411314/ccs		TRUE		5eabb5b9f79631	97ff962389	8233	Sense	P1.csv	FALSE	TRUE	40294180	40300488	6309	*			intergenic	SINE			2222222--	PUTATIVELY INTACT	1	1	1	3	3	3	1
1	40295118		1	*	40294640		5'-Flanked	m64152e_230202_080310/19270434/ccs		TRUE		5eabb5b9f79631	fef29f808f	8276	Sense	P1.csv	FALSE	TRUE	40294180	40300488	6309	*			intergenic	SINE			2222222--	PUTATIVELY INTACT	1	1	1	3	3	3	1
1	40295118		1	*	40294640		5'-Flanked	m64152e_230202_080310/27919630/ccs		TRUE		5eabb5b9f79631	90768c05d7	8283	Sense	P1.csv	FALSE	TRUE	40294180	40300488	6309	*			intergenic	SINE			2222222--	PUTATIVELY INTACT	1	1	1	3	3	3	1
1	40295118		1	*	40294640		5'-Flanked	m64152e_230202_080310/29033461/ccs		TRUE		5eabb5b9f79631	d33fa69991	8282	Sense	P1.csv	FALSE	TRUE	40294180	40300488	6309	*			intergenic	SINE			2222222--	PUTATIVELY INTACT	1	1	1	3	3	3	1
1	40295118		1	*	40294640		5'-Flanked	m64152e_230202_080310/36833299/ccs		TRUE		5eabb5b9f79631	d33fa69991	8282	Sense	P1.csv	FALSE	TRUE	40294180	40300488	6309	*			intergenic	SINE			2222222--	PUTATIVELY INTACT	1	1	1	3	3	3	1
1	40295118		1	*	40294640		5'-Flanked	m64152e_230202_080310/42664656/ccs		TRUE		5eabb5b9f79631	9fc8ff2d92	8268	Sense	P1.csv	FALSE	TRUE	40294180	40300488	6309	*			intergenic	SINE			2222222--	PUTATIVELY INTACT	1	1	1	3	3	3	1
1	40295118		1	*	40294640		5'-Flanked	m64152e_230202_080310/53283245/ccs		TRUE		5eabb5b9f79631	70faf3be59	8280	Sense	P1.csv	FALSE	TRUE	40294180	40300488	6309	*			intergenic	SINE			2222222--	PUTATIVELY INTACT	1	1	1	3	3	3	1
1	40295118		1	*	40294640		5'-Flanked	m64152e_230202_080310/5833607/ccs		TRUE		5eabb5b9f79631	70faf3be59	8280	Sense	P1.csv	FALSE	TRUE	40294180	40300488	6309	*			intergenic	SINE			2222222--	PUTATIVELY INTACT	1	1	1	3	3	3	1
1	40295118		1	*	40294640		5'-Flanked	m64152e_230202_080310/70846976/ccs		TRUE		5eabb5b9f79631	1a03d58853	8278	Sense	P1.csv	FALSE	TRUE	40294180	40300488	6309	*			intergenic	SINE			2222222--	PUTATIVELY INTACT	1	1	1	3	3	3	1
1	40295118		1	*	40294640		5'-Flanked	m64152e_230202_080310/76546636/ccs		TRUE		5eabb5b9f79631	70faf3be59	8280	Sense	P1.csv	FALSE	TRUE	40294180	40300488	6309	*			intergenic	SINE			2222222--	PUTATIVELY INTACT	1	1	1	3	3	3	1
1	40295118		1	*	40294640		5'-Flanked	m64152e_230202_080310/78579493/ccs		TRUE		5eabb5b9f79631	60c70a7e6f	8281	Sense	P1.csv	FALSE	TRUE	40294180	40300488	6309	*			intergenic	SINE			2222222--	PUTATIVELY INTACT	1	1	1	3	3	3	1
1	40295118		1	*	40294640		5'-Flanked	m64152e_230202_080310/81200432/ccs		TRUE		5eabb5b9f79631	1c0648155e	8272	Sense	P1.csv	FALSE	TRUE	40294180	40300488	6309	*			intergenic	SINE			2222222--	PUTATIVELY INTACT	1	1	1	3	3	3	1
1		40295118	1	*		40294640	3'-Flanked	m64152e_230202_080310/109511207/ccs		TRUE		5eabb5b9f79631	70faf3be59	8280	Antisense	P1.csv	TRUE	FALSE	40294180	40300488	6309	*			intergenic	SINE			2222222--	PUTATIVELY INTACT	1	1	1	3	3	3	1
1		40295118	1	*		40294640	3'-Flanked	m64152e_230202_080310/131991844/ccs		TRUE		5eabb5b9f79631	60c70a7e6f	8281	Antisense	P1.csv	TRUE	FALSE	40294180	40300488	6309	*			intergenic	SINE			2222222--	PUTATIVELY INTACT	1	1	1	3	3	3	1
1		40295118	1	*		40294640	3'-Flanked	m64152e_230202_080310/133433479/ccs		TRUE		5eabb5b9f79631	70faf3be59	8280	Antisense	P1.csv	TRUE	FALSE	40294180	40300488	6309	*			intergenic	SINE			2222222--	PUTATIVELY INTACT	1	1	1	3	3	3	1
1		40295118	1	*		40294640	3'-Flanked	m64152e_230202_080310/149029017/ccs		TRUE		5eabb5b9f79631	2fc64db428	8279	Antisense	P1.csv	TRUE	FALSE	40294180	40300488	6309	*			intergenic	SINE			2222222--	PUTATIVELY INTACT	1	1	1	3	3	3	1
1		40295118	1	*		40294640	3'-Flanked	m64152e_230202_080310/151390656/ccs		TRUE		5eabb5b9f79631	70faf3be59	8280	Antisense	P1.csv	TRUE	FALSE	40294180	40300488	6309	*			intergenic	SINE			2222222--	PUTATIVELY INTACT	1	1	1	3	3	3	1
1		40295118	1	*		40294640	3'-Flanked	m64152e_230202_080310/159581796/ccs		TRUE		5eabb5b9f79631	60c70a7e6f	8281	Antisense	P1.csv	TRUE	FALSE	40294180	40300488	6309	*			intergenic	SINE			2222222--	PUTATIVELY INTACT	1	1	1	3	3	3	1
1		40295118	1	*		40294640	3'-Flanked	m64152e_230202_080310/170328221/ccs		TRUE		5eabb5b9f79631	a0043598a3	8284	Antisense	P1.csv	TRUE	FALSE	40294180	40300488	6309	*			intergenic	SINE			2222222--	PUTATIVELY INTACT	1	1	1	3	3	3	1
1		40295118	1	*		40294640	3'-Flanked	m64152e_230202_080310/178129007/ccs		TRUE		5eabb5b9f79631	2fc64db428	8279	Antisense	P1.csv	TRUE	FALSE	40294180	40300488	6309	*			intergenic	SINE			2222222--	PUTATIVELY INTACT	1	1	1	3	3	3	1
1		40295118	1	*		40294640	3'-Flanked	m64152e_230202_080310/18940682/ccs		TRUE		5eabb5b9f79631	60c70a7e6f	8281	Antisense	P1.csv	TRUE	FALSE	40294180	40300488	6309	*			intergenic	SINE			2222222--	PUTATIVELY INTACT	1	1	1	3	3	3	1
1		40295118	1	*		40294640	3'-Flanked	m64152e_230202_080310/24510680/ccs		TRUE		5eabb5b9f79631	ff2b995be0	8285	Antisense	P1.csv	TRUE	FALSE	40294180	40300488	6309	*			intergenic	SINE			2222222--	PUTATIVELY INTACT	1	1	1	3	3	3	1
1		40295118	1	*		40294640	3'-Flanked	m64152e_230202_080310/28247135/ccs		TRUE		5eabb5b9f79631	2fc64db428	8279	Antisense	P1.csv	TRUE	FALSE	40294180	40300488	6309	*			intergenic	SINE			2222222--	PUTATIVELY INTACT	1	1	1	3	3	3	1
1		40295118	1	*		40294640	3'-Flanked	m64152e_230202_080310/30212193/ccs		TRUE		5eabb5b9f79631	2fc64db428	8279	Antisense	P1.csv	TRUE	FALSE	40294180	40300488	6309	*			intergenic	SINE			2222222--	PUTATIVELY INTACT	1	1	1	3	3	3	1
1		40295118	1	*		40294640	3'-Flanked	m64152e_230202_080310/35652121/ccs		TRUE		5eabb5b9f79631	1c0648155e	8272	Antisense	P1.csv	TRUE	FALSE	40294180	40300488	6309	*			intergenic	SINE			2222222--	PUTATIVELY INTACT	1	1	1	3	3	3	1
1		40295118	1	*		40294640	3'-Flanked	m64152e_230202_080310/36111529/ccs		TRUE		5eabb5b9f79631	2fc64db428	8279	Antisense	P1.csv	TRUE	FALSE	40294180	40300488	6309	*			intergenic	SINE			2222222--	PUTATIVELY INTACT	1	1	1	3	3	3	1
1		40295118	1	*		40294640	3'-Flanked	m64152e_230202_080310/44434701/ccs		TRUE		5eabb5b9f79631	70faf3be59	8280	Antisense	P1.csv	TRUE	FALSE	40294180	40300488	6309	*			intergenic	SINE			2222222--	PUTATIVELY INTACT	1	1	1	3	3	3	1
1		40295118	1	*		40294640	3'-Flanked	m64152e_230202_080310/47907130/ccs		TRUE		5eabb5b9f79631	2fc64db428	8279	Antisense	P1.csv	TRUE	FALSE	40294180	40300488	6309	*			intergenic	SINE			2222222--	PUTATIVELY INTACT	1	1	1	3	3	3	1
1		40295118	1	*		40294640	3'-Flanked	m64152e_230202_080310/58654824/ccs		TRUE		5eabb5b9f79631	f3a4b351d4	8251	Antisense	P1.csv	TRUE	FALSE	40294180	40300488	6309	*			intergenic	SINE			2222222--	PUTATIVELY INTACT	1	1	1	3	3	3	1
1		40295118	1	*		40294640	3'-Flanked	m64152e_230202_080310/59902189/ccs		TRUE		5eabb5b9f79631	bb055bbb7b	8265	Antisense	P1.csv	TRUE	FALSE	40294180	40300488	6309	*			intergenic	SINE			2222222--	PUTATIVELY INTACT	1	1	1	3	3	3	1
1		40295118	1	*		40294640	3'-Flanked	m64152e_230202_080310/89063577/ccs		TRUE		5eabb5b9f79631	fef29f808f	8276	Antisense	P1.csv	TRUE	FALSE	40294180	40300488	6309	*			intergenic	SINE			2222222--	PUTATIVELY INTACT	1	1	1	3	3	3	1
1	42693295		1	*	42693376		5'-Flanked	m64152e_230202_080310/11075604/ccs		TRUE		0bad8d6eb91bc8	38b61b46b1	8163	Antisense	P1.csv	FALSE	TRUE	42683467	42693489	10023	*	YBX1	Intronic	genic				-12222222	PUTATIVELY INTACT	0	1	0	3	3	3	1
1	42693295		1	*	42693376		5'-Flanked	m64152e_230202_080310/136513910/ccs		TRUE		0bad8d6eb91bc8	8c77062843	8173	Antisense	P1.csv	FALSE	TRUE	42683467	42693489	10023	*	YBX1	Intronic	genic				-12222222	PUTATIVELY INTACT	0	1	0	3	3	3	1
1	42693295		1	*	42693376		5'-Flanked	m64152e_230202_080310/146999317/ccs		TRUE		0bad8d6eb91bc8	35a1717a08	8174	Antisense	P1.csv	FALSE	TRUE	42683467	42693489	10023	*	YBX1	Intronic	genic				-12222222	PUTATIVELY INTACT	0	1	0	3	3	3	1
1	42693295		1	*	42693376		5'-Flanked	m64152e_230202_080310/23201147/ccs		TRUE		0bad8d6eb91bc8	8c77062843	8173	Antisense	P1.csv	FALSE	TRUE	42683467	42693489	10023	*	YBX1	Intronic	genic				-12222222	PUTATIVELY INTACT	0	1	0	3	3	3	1
1	42693295		1	*	42693376		5'-Flanked	m64152e_230202_080310/40044011/ccs		TRUE		0bad8d6eb91bc8	f634b44617	8175	Antisense	P1.csv	FALSE	TRUE	42683467	42693489	10023	*	YBX1	Intronic	genic				-12222222	PUTATIVELY INTACT	0	1	0	3	3	3	1
1	42693295		1	*	42693376		5'-Flanked	m64152e_230202_080310/40960063/ccs		TRUE		0bad8d6eb91bc8	8c77062843	8173	Antisense	P1.csv	FALSE	TRUE	42683467	42693489	10023	*	YBX1	Intronic	genic				-12222222	PUTATIVELY INTACT	0	1	0	3	3	3	1
1	42693295		1	*	42693376		5'-Flanked	m64152e_230202_080310/64226587/ccs		TRUE		0bad8d6eb91bc8	ffc5e8d2ae	8170	Antisense	P1.csv	FALSE	TRUE	42683467	42693489	10023	*	YBX1	Intronic	genic				-12222222	PUTATIVELY INTACT	0	1	0	3	3	3	1
1	42693295		1	*	42693376		5'-Flanked	m64152e_230202_080310/7080613/ccs		TRUE		0bad8d6eb91bc8	fed1c28d57	8169	Antisense	P1.csv	FALSE	TRUE	42683467	42693489	10023	*	YBX1	Intronic	genic				-12222222	PUTATIVELY INTACT	0	1	0	3	3	3	1
1	42693295		1	*	42693376		5'-Flanked	m64152e_230202_080310/72615714/ccs		TRUE		0bad8d6eb91bc8	2896bd1008	8167	Antisense	P1.csv	FALSE	TRUE	42683467	42693489	10023	*	YBX1	Intronic	genic				-12222222	PUTATIVELY INTACT	0	1	0	3	3	3	1
1	42693295		1	*	42693376		5'-Flanked	m64152e_230202_080310/87229962/ccs		TRUE		0bad8d6eb91bc8	35a1717a08	8174	Antisense	P1.csv	FALSE	TRUE	42683467	42693489	10023	*	YBX1	Intronic	genic				-12222222	PUTATIVELY INTACT	0	1	0	3	3	3	1
1		42693295	1	*		42693376	3'-Flanked	m64152e_230202_080310/101712836/ccs		TRUE		0bad8d6eb91bc8	c42ae58bc1	8177	Sense	P1.csv	TRUE	FALSE	42683467	42693489	10023	*	YBX1	Intronic	genic				-12222222	PUTATIVELY INTACT	0	1	0	3	3	3	1
1		42693295	1	*		42693376	3'-Flanked	m64152e_230202_080310/123208316/ccs		TRUE		0bad8d6eb91bc8	8dd0000f93	8171	Sense	P1.csv	TRUE	FALSE	42683467	42693489	10023	*	YBX1	Intronic	genic				-12222222	PUTATIVELY INTACT	0	1	0	3	3	3	1
1		42693295	1	*		42693376	3'-Flanked	m64152e_230202_080310/28902480/ccs		TRUE		0bad8d6eb91bc8	b2dc73a9cf	8172	Sense	P1.csv	TRUE	FALSE	42683467	42693489	10023	*	YBX1	Intronic	genic				-12222222	PUTATIVELY INTACT	0	1	0	3	3	3	1
1		42693295	1	*		42693376	3'-Flanked	m64152e_230202_080310/71369697/ccs		TRUE		0bad8d6eb91bc8	46a95928ae	8154	Sense	P1.csv	TRUE	FALSE	42683467	42693489	10023	*	YBX1	Intronic	genic				-12222222	PUTATIVELY INTACT	0	1	0	3	3	3	1
1		42693295	1	*		42693376	3'-Flanked	m64152e_230202_080310/90901075/ccs		TRUE		0bad8d6eb91bc8	fed1c28d57	8169	Sense	P1.csv	TRUE	FALSE	42683467	42693489	10023	*	YBX1	Intronic	genic				-12222222	PUTATIVELY INTACT	0	1	0	3	3	3	1
1	51470197		1	*	51467346		5'-Flanked	m64152e_230202_080310/18352472/ccs		TRUE		26916399c14c81	f8bed77d2e	6032	Sense	P1.csv	FALSE	TRUE	51468569	51471689	3121	*	EPS15	Intronic	genic	SINE			--1222222	INDETERMINATE	0	1	0	1	2	3	0
1		51470197	1	*		51467346	3'-Flanked	m64152e_230202_080310/77924746/ccs		TRUE		26916399c14c81	70f6c467c8	6015	Antisense	P1.csv	TRUE	FALSE	51468569	51471689	3121	*	EPS15	Intronic	genic	SINE			--1222222	INDETERMINATE	0	1	0	1	2	3	0
1		51470197	1	*		51467346	3'-Flanked	m64152e_230202_080310/82511834/ccs		TRUE		26916399c14c81	93d2ac75b0	6016	Antisense	P1.csv	TRUE	FALSE	51468569	51471689	3121	*	EPS15	Intronic	genic	SINE			--1222222	INDETERMINATE	0	1	0	1	2	3	0
1	66960331		1	*	66957253		5'-Flanked	m64152e_230202_080310/148111996/ccs		TRUE		4ff2f6374d03fa	b665fca913	6621	Sense	P1.csv	FALSE	TRUE	66960079	66963087	3009	*	MIER1	Intronic	genic				--1222222	INDETERMINATE	0	1	0	1	2	3	0
1	66960331		1	*	66957253		5'-Flanked	m64152e_230202_080310/156502274/ccs		TRUE		4ff2f6374d03fa	c8e39163f9	6620	Sense	P1.csv	FALSE	TRUE	66960079	66963087	3009	*	MIER1	Intronic	genic				--1222222	INDETERMINATE	0	1	0	1	2	3	0
1	66960331		1	*	66957253		5'-Flanked	m64152e_230202_080310/157747866/ccs		TRUE		4ff2f6374d03fa	4d3040520e	6626	Sense	P1.csv	FALSE	TRUE	66960079	66963087	3009	*	MIER1	Intronic	genic				--1222222	INDETERMINATE	0	1	0	1	2	3	0
1	66960331		1	*	66957253		5'-Flanked	m64152e_230202_080310/160892630/ccs		TRUE		4ff2f6374d03fa	b5febef141	6622	Sense	P1.csv	FALSE	TRUE	66960079	66963087	3009	*	MIER1	Intronic	genic				--1222222	INDETERMINATE	0	1	0	1	2	3	0
1	66960331		1	*	66957253		5'-Flanked	m64152e_230202_080310/161024208/ccs		TRUE		4ff2f6374d03fa	08d6afc06b	6619	Sense	P1.csv	FALSE	TRUE	66960079	66963087	3009	*	MIER1	Intronic	genic				--1222222	INDETERMINATE	0	1	0	1	2	3	0
1	66960331		1	*	66957253		5'-Flanked	m64152e_230202_080310/16581538/ccs		TRUE		4ff2f6374d03fa	ec2fb1ca64	6614	Sense	P1.csv	FALSE	TRUE	66960079	66963087	3009	*	MIER1	Intronic	genic				--1222222	INDETERMINATE	0	1	0	1	2	3	0
1	66960331		1	*	66957253		5'-Flanked	m64152e_230202_080310/177735738/ccs		TRUE		4ff2f6374d03fa	55e0d7dcc9	6627	Sense	P1.csv	FALSE	TRUE	66960079	66963087	3009	*	MIER1	Intronic	genic				--1222222	INDETERMINATE	0	1	0	1	2	3	0
1	66960331		1	*	66957253		5'-Flanked	m64152e_230202_080310/35457046/ccs		TRUE		4ff2f6374d03fa	b665fca913	6621	Sense	P1.csv	FALSE	TRUE	66960079	66963087	3009	*	MIER1	Intronic	genic				--1222222	INDETERMINATE	0	1	0	1	2	3	0
1	66960331		1	*	66957253		5'-Flanked	m64152e_230202_080310/36243556/ccs		TRUE		4ff2f6374d03fa	b665fca913	6621	Sense	P1.csv	FALSE	TRUE	66960079	66963087	3009	*	MIER1	Intronic	genic				--1222222	INDETERMINATE	0	1	0	1	2	3	0
1	66960331		1	*	66957253		5'-Flanked	m64152e_230202_080310/58263755/ccs		TRUE		4ff2f6374d03fa	c8e39163f9	6620	Sense	P1.csv	FALSE	TRUE	66960079	66963087	3009	*	MIER1	Intronic	genic				--1222222	INDETERMINATE	0	1	0	1	2	3	0
1	66960331		1	*	66957253		5'-Flanked	m64152e_230202_080310/66323000/ccs		TRUE		4ff2f6374d03fa	b665fca913	6621	Sense	P1.csv	FALSE	TRUE	66960079	66963087	3009	*	MIER1	Intronic	genic				--1222222	INDETERMINATE	0	1	0	1	2	3	0
1	66960331		1	*	66957253		5'-Flanked	m64152e_230202_080310/97845770/ccs		TRUE		4ff2f6374d03fa	4d3040520e	6626	Sense	P1.csv	FALSE	TRUE	66960079	66963087	3009	*	MIER1	Intronic	genic				--1222222	INDETERMINATE	0	1	0	1	2	3	0
1		66960331	1	*		66957253	3'-Flanked	m64152e_230202_080310/100468376/ccs		TRUE		4ff2f6374d03fa	8bc3137edd	6632	Antisense	P1.csv	TRUE	FALSE	66960079	66963087	3009	*	MIER1	Intronic	genic				--1222222	INDETERMINATE	0	1	0	1	2	3	0
1		66960331	1	*		66957253	3'-Flanked	m64152e_230202_080310/10552950/ccs		TRUE		4ff2f6374d03fa	20ca1cfa8e	6623	Antisense	P1.csv	TRUE	FALSE	66960079	66963087	3009	*	MIER1	Intronic	genic				--1222222	INDETERMINATE	0	1	0	1	2	3	0
1		66960331	1	*		66957253	3'-Flanked	m64152e_230202_080310/116786540/ccs		TRUE		4ff2f6374d03fa	b665fca913	6621	Antisense	P1.csv	TRUE	FALSE	66960079	66963087	3009	*	MIER1	Intronic	genic				--1222222	INDETERMINATE	0	1	0	1	2	3	0
1		66960331	1	*		66957253	3'-Flanked	m64152e_230202_080310/128385241/ccs		TRUE		4ff2f6374d03fa	b665fca913	6621	Antisense	P1.csv	TRUE	FALSE	66960079	66963087	3009	*	MIER1	Intronic	genic				--1222222	INDETERMINATE	0	1	0	1	2	3	0
1		66960331	1	*		66957253	3'-Flanked	m64152e_230202_080310/14157907/ccs		TRUE		4ff2f6374d03fa	b665fca913	6621	Antisense	P1.csv	TRUE	FALSE	66960079	66963087	3009	*	MIER1	Intronic	genic				--1222222	INDETERMINATE	0	1	0	1	2	3	0
1		66960331	1	*		66957253	3'-Flanked	m64152e_230202_080310/145556550/ccs		TRUE		4ff2f6374d03fa	08d6afc06b	6619	Antisense	P1.csv	TRUE	FALSE	66960079	66963087	3009	*	MIER1	Intronic	genic				--1222222	INDETERMINATE	0	1	0	1	2	3	0
1		66960331	1	*		66957253	3'-Flanked	m64152e_230202_080310/147196583/ccs		TRUE		4ff2f6374d03fa	c8e39163f9	6620	Antisense	P1.csv	TRUE	FALSE	66960079	66963087	3009	*	MIER1	Intronic	genic				--1222222	INDETERMINATE	0	1	0	1	2	3	0
1		66960331	1	*		66957253	3'-Flanked	m64152e_230202_080310/156698728/ccs		TRUE		4ff2f6374d03fa	b665fca913	6621	Antisense	P1.csv	TRUE	FALSE	66960079	66963087	3009	*	MIER1	Intronic	genic				--1222222	INDETERMINATE	0	1	0	1	2	3	0
1		66960331	1	*		66957253	3'-Flanked	m64152e_230202_080310/172754644/ccs		TRUE		4ff2f6374d03fa	b665fca913	6621	Antisense	P1.csv	TRUE	FALSE	66960079	66963087	3009	*	MIER1	Intronic	genic				--1222222	INDETERMINATE	0	1	0	1	2	3	0
1		66960331	1	*		66957253	3'-Flanked	m64152e_230202_080310/2230553/ccs		TRUE		4ff2f6374d03fa	c8e39163f9	6620	Antisense	P1.csv	TRUE	FALSE	66960079	66963087	3009	*	MIER1	Intronic	genic				--1222222	INDETERMINATE	0	1	0	1	2	3	0
1		66960331	1	*		66957253	3'-Flanked	m64152e_230202_080310/26149329/ccs		TRUE		4ff2f6374d03fa	b665fca913	6621	Antisense	P1.csv	TRUE	FALSE	66960079	66963087	3009	*	MIER1	Intronic	genic				--1222222	INDETERMINATE	0	1	0	1	2	3	0
1		66960331	1	*		66957253	3'-Flanked	m64152e_230202_080310/26281058/ccs		TRUE		4ff2f6374d03fa	ec2fb1ca64	6614	Antisense	P1.csv	TRUE	FALSE	66960079	66963087	3009	*	MIER1	Intronic	genic				--1222222	INDETERMINATE	0	1	0	1	2	3	0
1		66960331	1	*		66957253	3'-Flanked	m64152e_230202_080310/28443336/ccs		TRUE		4ff2f6374d03fa	b665fca913	6621	Antisense	P1.csv	TRUE	FALSE	66960079	66963087	3009	*	MIER1	Intronic	genic				--1222222	INDETERMINATE	0	1	0	1	2	3	0
1		66960331	1	*		66957253	3'-Flanked	m64152e_230202_080310/39126196/ccs		TRUE		4ff2f6374d03fa	b5febef141	6622	Antisense	P1.csv	TRUE	FALSE	66960079	66963087	3009	*	MIER1	Intronic	genic				--1222222	INDETERMINATE	0	1	0	1	2	3	0
1		66960331	1	*		66957253	3'-Flanked	m64152e_230202_080310/41354154/ccs		TRUE		4ff2f6374d03fa	b665fca913	6621	Antisense	P1.csv	TRUE	FALSE	66960079	66963087	3009	*	MIER1	Intronic	genic				--1222222	INDETERMINATE	0	1	0	1	2	3	0
1		66960331	1	*		66957253	3'-Flanked	m64152e_230202_080310/56362808/ccs		TRUE		4ff2f6374d03fa	b665fca913	6621	Antisense	P1.csv	TRUE	FALSE	66960079	66963087	3009	*	MIER1	Intronic	genic				--1222222	INDETERMINATE	0	1	0	1	2	3	0
1		66960331	1	*		66957253	3'-Flanked	m64152e_230202_080310/60425162/ccs		TRUE		4ff2f6374d03fa	20ca1cfa8e	6623	Antisense	P1.csv	TRUE	FALSE	66960079	66963087	3009	*	MIER1	Intronic	genic				--1222222	INDETERMINATE	0	1	0	1	2	3	0
1		66960331	1	*		66957253	3'-Flanked	m64152e_230202_080310/67372706/ccs		TRUE		4ff2f6374d03fa	b665fca913	6621	Antisense	P1.csv	TRUE	FALSE	66960079	66963087	3009	*	MIER1	Intronic	genic				--1222222	INDETERMINATE	0	1	0	1	2	3	0
1		66960331	1	*		66957253	3'-Flanked	m64152e_230202_080310/67832021/ccs		TRUE		4ff2f6374d03fa	b665fca913	6621	Antisense	P1.csv	TRUE	FALSE	66960079	66963087	3009	*	MIER1	Intronic	genic				--1222222	INDETERMINATE	0	1	0	1	2	3	0
1		66960331	1	*		66957253	3'-Flanked	m64152e_230202_080310/80872788/ccs		TRUE		4ff2f6374d03fa	c8e39163f9	6620	Antisense	P1.csv	TRUE	FALSE	66960079	66963087	3009	*	MIER1	Intronic	genic				--1222222	INDETERMINATE	0	1	0	1	2	3	0
1	83320921		1	*	83314897		5'-Flanked	m64152e_230202_080310/110035286/ccs		TRUE		38cb1ffe9251a5	5ff051b688	1229	Sense	P1.csv	FALSE	TRUE	83166815	83397554	230740	*			intergenic	LINE			001220000	TRUNCATED	0	0	0	0	0	0	0
1	83320921		1	*	83314897		5'-Flanked	m64152e_230202_080310/1377975/ccs		TRUE		38cb1ffe9251a5	9525ed3acf	1234	Sense	P1.csv	FALSE	TRUE	83166815	83397554	230740	*			intergenic	LINE			001220000	TRUNCATED	0	0	0	0	0	0	0
1	83320921		1	*	83314897		5'-Flanked	m64152e_230202_080310/138544929/ccs		TRUE		38cb1ffe9251a5	e7ba66349f	1231	Sense	P1.csv	FALSE	TRUE	83166815	83397554	230740	*			intergenic	LINE			001220000	TRUNCATED	0	0	0	0	0	0	0
1	83320921		1	*	83314897		5'-Flanked	m64152e_230202_080310/148243904/ccs		TRUE		38cb1ffe9251a5	e7ba66349f	1231	Sense	P1.csv	FALSE	TRUE	83166815	83397554	230740	*			intergenic	LINE			001220000	TRUNCATED	0	0	0	0	0	0	0
1	83320921		1	*	83314897		5'-Flanked	m64152e_230202_080310/165873740/ccs		TRUE		38cb1ffe9251a5	e7ba66349f	1231	Sense	P1.csv	FALSE	TRUE	83166815	83397554	230740	*			intergenic	LINE			001220000	TRUNCATED	0	0	0	0	0	0	0
1	83320921		1	*	83314897		5'-Flanked	m64152e_230202_080310/168101349/ccs		TRUE		38cb1ffe9251a5	e7ba66349f	1231	Sense	P1.csv	FALSE	TRUE	83166815	83397554	230740	*			intergenic	LINE			001220000	TRUNCATED	0	0	0	0	0	0	0
1	83320921		1	*	83314897		5'-Flanked	m64152e_230202_080310/33816846/ccs		TRUE		38cb1ffe9251a5	e7ba66349f	1231	Sense	P1.csv	FALSE	TRUE	83166815	83397554	230740	*			intergenic	LINE			001220000	TRUNCATED	0	0	0	0	0	0	0
1	83320921		1	*	83314897		5'-Flanked	m64152e_230202_080310/39258737/ccs		TRUE		38cb1ffe9251a5	e7ba66349f	1231	Sense	P1.csv	FALSE	TRUE	83166815	83397554	230740	*			intergenic	LINE			001220000	TRUNCATED	0	0	0	0	0	0	0
1	83320921		1	*	83314897		5'-Flanked	m64152e_230202_080310/39912988/ccs		TRUE		38cb1ffe9251a5	14f8e85cd0	1228	Sense	P1.csv	FALSE	TRUE	83166815	83397554	230740	*			intergenic	LINE			001220000	TRUNCATED	0	0	0	0	0	0	0
1	83320921		1	*	83314897		5'-Flanked	m64152e_230202_080310/4130803/ccs		TRUE		38cb1ffe9251a5	e7ba66349f	1231	Sense	P1.csv	FALSE	TRUE	83166815	83397554	230740	*			intergenic	LINE			001220000	TRUNCATED	0	0	0	0	0	0	0
1	83320921		1	*	83314897		5'-Flanked	m64152e_230202_080310/43319445/ccs		TRUE		38cb1ffe9251a5	5c40a805df	1233	Sense	P1.csv	FALSE	TRUE	83166815	83397554	230740	*			intergenic	LINE			001220000	TRUNCATED	0	0	0	0	0	0	0
1	83320921		1	*	83314897		5'-Flanked	m64152e_230202_080310/48564423/ccs		TRUE		38cb1ffe9251a5	e7ba66349f	1231	Sense	P1.csv	FALSE	TRUE	83166815	83397554	230740	*			intergenic	LINE			001220000	TRUNCATED	0	0	0	0	0	0	0
1	83320921		1	*	83314897		5'-Flanked	m64152e_230202_080310/54657662/ccs		TRUE		38cb1ffe9251a5	e7ba66349f	1231	Sense	P1.csv	FALSE	TRUE	83166815	83397554	230740	*			intergenic	LINE			001220000	TRUNCATED	0	0	0	0	0	0	0
1	83320921		1	*	83314897		5'-Flanked	m64152e_230202_080310/57936560/ccs		TRUE		38cb1ffe9251a5	e7ba66349f	1231	Sense	P1.csv	FALSE	TRUE	83166815	83397554	230740	*			intergenic	LINE			001220000	TRUNCATED	0	0	0	0	0	0	0
1	83320921		1	*	83314897		5'-Flanked	m64152e_230202_080310/64162243/ccs		TRUE		38cb1ffe9251a5	5c40a805df	1233	Sense	P1.csv	FALSE	TRUE	83166815	83397554	230740	*			intergenic	LINE			001220000	TRUNCATED	0	0	0	0	0	0	0
1	83320921		1	*	83314897		5'-Flanked	m64152e_230202_080310/72223218/ccs		TRUE		38cb1ffe9251a5	6ce69d3b86	1230	Sense	P1.csv	FALSE	TRUE	83166815	83397554	230740	*			intergenic	LINE			001220000	TRUNCATED	0	0	0	0	0	0	0
1	83320921		1	*	83314897		5'-Flanked	m64152e_230202_080310/75236722/ccs		TRUE		38cb1ffe9251a5	e7ba66349f	1231	Sense	P1.csv	FALSE	TRUE	83166815	83397554	230740	*			intergenic	LINE			001220000	TRUNCATED	0	0	0	0	0	0	0
1	83320921		1	*	83314897		5'-Flanked	m64152e_230202_080310/79036849/ccs		TRUE		38cb1ffe9251a5	4dcf3e4f87	1232	Sense	P1.csv	FALSE	TRUE	83166815	83397554	230740	*			intergenic	LINE			001220000	TRUNCATED	0	0	0	0	0	0	0
1	83320921		1	*	83314897		5'-Flanked	m64152e_230202_080310/85526751/ccs		TRUE		38cb1ffe9251a5	e7ba66349f	1231	Sense	P1.csv	FALSE	TRUE	83166815	83397554	230740	*			intergenic	LINE			001220000	TRUNCATED	0	0	0	0	0	0	0
1	83320921		1	*	83314897		5'-Flanked	m64152e_230202_080310/89588199/ccs		TRUE		38cb1ffe9251a5	e7ba66349f	1231	Sense	P1.csv	FALSE	TRUE	83166815	83397554	230740	*			intergenic	LINE			001220000	TRUNCATED	0	0	0	0	0	0	0
1	83320921		1	*	83314897		5'-Flanked	m64152e_230202_080310/92209853/ccs		TRUE		38cb1ffe9251a5	14f8e85cd0	1228	Sense	P1.csv	FALSE	TRUE	83166815	83397554	230740	*			intergenic	LINE			001220000	TRUNCATED	0	0	0	0	0	0	0
1	83320921		1	*	83314897		5'-Flanked	m64152e_230202_080310/95553613/ccs		TRUE		38cb1ffe9251a5	e7ba66349f	1231	Sense	P1.csv	FALSE	TRUE	83166815	83397554	230740	*			intergenic	LINE			001220000	TRUNCATED	0	0	0	0	0	0	0
1		83320921	1	*		83314897	3'-Flanked	m64152e_230202_080310/113707456/ccs		TRUE		38cb1ffe9251a5	e7ba66349f	1231	Antisense	P1.csv	TRUE	FALSE	83166815	83397554	230740	*			intergenic	LINE			001220000	TRUNCATED	0	0	0	0	0	0	0
1		83320921	1	*		83314897	3'-Flanked	m64152e_230202_080310/116719898/ccs		TRUE		38cb1ffe9251a5	e7ba66349f	1231	Antisense	P1.csv	TRUE	FALSE	83166815	83397554	230740	*			intergenic	LINE			001220000	TRUNCATED	0	0	0	0	0	0	0
1		83320921	1	*		83314897	3'-Flanked	m64152e_230202_080310/121964790/ccs		TRUE		38cb1ffe9251a5	e7ba66349f	1231	Antisense	P1.csv	TRUE	FALSE	83166815	83397554	230740	*			intergenic	LINE			001220000	TRUNCATED	0	0	0	0	0	0	0
1		83320921	1	*		83314897	3'-Flanked	m64152e_230202_080310/121964948/ccs		TRUE		38cb1ffe9251a5	6ce69d3b86	1230	Antisense	P1.csv	TRUE	FALSE	83166815	83397554	230740	*			intergenic	LINE			001220000	TRUNCATED	0	0	0	0	0	0	0
1		83320921	1	*		83314897	3'-Flanked	m64152e_230202_080310/125503484/ccs		TRUE		38cb1ffe9251a5	6ce69d3b86	1230	Antisense	P1.csv	TRUE	FALSE	83166815	83397554	230740	*			intergenic	LINE			001220000	TRUNCATED	0	0	0	0	0	0	0
1		83320921	1	*		83314897	3'-Flanked	m64152e_230202_080310/125961413/ccs		TRUE		38cb1ffe9251a5	e7ba66349f	1231	Antisense	P1.csv	TRUE	FALSE	83166815	83397554	230740	*			intergenic	LINE			001220000	TRUNCATED	0	0	0	0	0	0	0
1		83320921	1	*		83314897	3'-Flanked	m64152e_230202_080310/129828136/ccs		TRUE		38cb1ffe9251a5	5ff051b688	1229	Antisense	P1.csv	TRUE	FALSE	83166815	83397554	230740	*			intergenic	LINE			001220000	TRUNCATED	0	0	0	0	0	0	0
1		83320921	1	*		83314897	3'-Flanked	m64152e_230202_080310/149225920/ccs		TRUE		38cb1ffe9251a5	5ff051b688	1229	Antisense	P1.csv	TRUE	FALSE	83166815	83397554	230740	*			intergenic	LINE			001220000	TRUNCATED	0	0	0	0	0	0	0
1		83320921	1	*		83314897	3'-Flanked	m64152e_230202_080310/155321416/ccs		TRUE		38cb1ffe9251a5	e7ba66349f	1231	Antisense	P1.csv	TRUE	FALSE	83166815	83397554	230740	*			intergenic	LINE			001220000	TRUNCATED	0	0	0	0	0	0	0
1		83320921	1	*		83314897	3'-Flanked	m64152e_230202_080310/161876719/ccs		TRUE		38cb1ffe9251a5	884447ce08	1226	Antisense	P1.csv	TRUE	FALSE	83166815	83397554	230740	*			intergenic	LINE			001220000	TRUNCATED	0	0	0	0	0	0	0
1		83320921	1	*		83314897	3'-Flanked	m64152e_230202_080310/24120102/ccs		TRUE		38cb1ffe9251a5	6ce69d3b86	1230	Antisense	P1.csv	TRUE	FALSE	83166815	83397554	230740	*			intergenic	LINE			001220000	TRUNCATED	0	0	0	0	0	0	0
1		83320921	1	*		83314897	3'-Flanked	m64152e_230202_080310/24643261/ccs		TRUE		38cb1ffe9251a5	a4b0aab3da	1223	Antisense	P1.csv	TRUE	FALSE	83166815	83397554	230740	*			intergenic	LINE			001220000	TRUNCATED	0	0	0	0	0	0	0
1		83320921	1	*		83314897	3'-Flanked	m64152e_230202_080310/25692320/ccs		TRUE		38cb1ffe9251a5	e7ba66349f	1231	Antisense	P1.csv	TRUE	FALSE	83166815	83397554	230740	*			intergenic	LINE			001220000	TRUNCATED	0	0	0	0	0	0	0
1		83320921	1	*		83314897	3'-Flanked	m64152e_230202_080310/27395302/ccs		TRUE		38cb1ffe9251a5	4dcf3e4f87	1232	Antisense	P1.csv	TRUE	FALSE	83166815	83397554	230740	*			intergenic	LINE			001220000	TRUNCATED	0	0	0	0	0	0	0
1		83320921	1	*		83314897	3'-Flanked	m64152e_230202_080310/38535743/ccs		TRUE		38cb1ffe9251a5	e7ba66349f	1231	Antisense	P1.csv	TRUE	FALSE	83166815	83397554	230740	*			intergenic	LINE			001220000	TRUNCATED	0	0	0	0	0	0	0
1		83320921	1	*		83314897	3'-Flanked	m64152e_230202_080310/51445964/ccs		TRUE		38cb1ffe9251a5	e7ba66349f	1231	Antisense	P1.csv	TRUE	FALSE	83166815	83397554	230740	*			intergenic	LINE			001220000	TRUNCATED	0	0	0	0	0	0	0
1		83320921	1	*		83314897	3'-Flanked	m64152e_230202_080310/60294807/ccs		TRUE		38cb1ffe9251a5	e7ba66349f	1231	Antisense	P1.csv	TRUE	FALSE	83166815	83397554	230740	*			intergenic	LINE			001220000	TRUNCATED	0	0	0	0	0	0	0
1		83320921	1	*		83314897	3'-Flanked	m64152e_230202_080310/63113730/ccs		TRUE		38cb1ffe9251a5	e7ba66349f	1231	Antisense	P1.csv	TRUE	FALSE	83166815	83397554	230740	*			intergenic	LINE			001220000	TRUNCATED	0	0	0	0	0	0	0
1		83320921	1	*		83314897	3'-Flanked	m64152e_230202_080310/63439713/ccs		TRUE		38cb1ffe9251a5	e7ba66349f	1231	Antisense	P1.csv	TRUE	FALSE	83166815	83397554	230740	*			intergenic	LINE			001220000	TRUNCATED	0	0	0	0	0	0	0
1		83320921	1	*		83314897	3'-Flanked	m64152e_230202_080310/65668912/ccs		TRUE		38cb1ffe9251a5	e7ba66349f	1231	Antisense	P1.csv	TRUE	FALSE	83166815	83397554	230740	*			intergenic	LINE			001220000	TRUNCATED	0	0	0	0	0	0	0
1		83320921	1	*		83314897	3'-Flanked	m64152e_230202_080310/74974906/ccs		TRUE		38cb1ffe9251a5	6ce69d3b86	1230	Antisense	P1.csv	TRUE	FALSE	83166815	83397554	230740	*			intergenic	LINE			001220000	TRUNCATED	0	0	0	0	0	0	0
1		83320921	1	*		83314897	3'-Flanked	m64152e_230202_080310/85919281/ccs		TRUE		38cb1ffe9251a5	13adfc96e6	1227	Antisense	P1.csv	TRUE	FALSE	83166815	83397554	230740	*			intergenic	LINE			001220000	TRUNCATED	0	0	0	0	0	0	0
1		83320921	1	*		83314897	3'-Flanked	m64152e_230202_080310/86378930/ccs		TRUE		38cb1ffe9251a5	e7ba66349f	1231	Antisense	P1.csv	TRUE	FALSE	83166815	83397554	230740	*			intergenic	LINE			001220000	TRUNCATED	0	0	0	0	0	0	0
1		83320921	1	*		83314897	3'-Flanked	m64152e_230202_080310/97518872/ccs		TRUE		38cb1ffe9251a5	e7ba66349f	1231	Antisense	P1.csv	TRUE	FALSE	83166815	83397554	230740	*			intergenic	LINE			001220000	TRUNCATED	0	0	0	0	0	0	0
1	87084988	87084991	4	*	87081033	87085536	Dually-Flanked	m64152e_230202_080310/108855485/ccs	3	TRUE		bdb01b98a6bf83	9c275cf28b	5421	Sense	P1.csv	FALSE	FALSE	87084280	87092530	8251	*	ENSG00000267561///HS2ST1	Intronic	genic				222100000	TRUNCATED	1	0	0	3	3	3	1
1	87084988	87084991	4	*	87081033	87085536	Dually-Flanked	m64152e_230202_080310/132580585/ccs	3	TRUE		bdb01b98a6bf83	62a744ac8d	5439	Sense	P1.csv	FALSE	FALSE	87084280	87092530	8251	*	ENSG00000267561///HS2ST1	Intronic	genic				222100000	TRUNCATED	1	0	0	3	3	3	1
1	87084988	87084991	4	*	87081033	87085536	Dually-Flanked	m64152e_230202_080310/153354292/ccs	3	TRUE		bdb01b98a6bf83	854070b217	5413	Sense	P1.csv	FALSE	FALSE	87084280	87092530	8251	*	ENSG00000267561///HS2ST1	Intronic	genic				222100000	TRUNCATED	1	0	0	3	3	3	1
1	87084988	87084991	4	*	87081033	87085536	Dually-Flanked	m64152e_230202_080310/156174591/ccs	3	TRUE		bdb01b98a6bf83	c176700cc9	5411	Sense	P1.csv	FALSE	FALSE	87084280	87092530	8251	*	ENSG00000267561///HS2ST1	Intronic	genic				222100000	TRUNCATED	1	0	0	3	3	3	1
1	87084988	87084991	4	*	87081033	87085536	Dually-Flanked	m64152e_230202_080310/176161172/ccs	3	TRUE		bdb01b98a6bf83	854070b217	5413	Sense	P1.csv	FALSE	FALSE	87084280	87092530	8251	*	ENSG00000267561///HS2ST1	Intronic	genic				222100000	TRUNCATED	1	0	0	3	3	3	1
1	87084988	87084991	4	*	87081033	87085536	Dually-Flanked	m64152e_230202_080310/30279316/ccs	3	TRUE		bdb01b98a6bf83	854070b217	5413	Sense	P1.csv	FALSE	FALSE	87084280	87092530	8251	*	ENSG00000267561///HS2ST1	Intronic	genic				222100000	TRUNCATED	1	0	0	3	3	3	1
1	87084988	87084991	4	*	87081033	87085536	Dually-Flanked	m64152e_230202_080310/49744013/ccs	3	TRUE		bdb01b98a6bf83	854070b217	5413	Sense	P1.csv	FALSE	FALSE	87084280	87092530	8251	*	ENSG00000267561///HS2ST1	Intronic	genic				222100000	TRUNCATED	1	0	0	3	3	3	1
1	87084988	87084991	4	*	87081033	87085536	Dually-Flanked	m64152e_230202_080310/55837592/ccs	3	TRUE		bdb01b98a6bf83	854070b217	5413	Sense	P1.csv	FALSE	FALSE	87084280	87092530	8251	*	ENSG00000267561///HS2ST1	Intronic	genic				222100000	TRUNCATED	1	0	0	3	3	3	1
1	87084988	87084991	4	*	87081033	87085536	Dually-Flanked	m64152e_230202_080310/69207881/ccs	3	TRUE		bdb01b98a6bf83	730f745502	5412	Sense	P1.csv	FALSE	FALSE	87084280	87092530	8251	*	ENSG00000267561///HS2ST1	Intronic	genic				222100000	TRUNCATED	1	0	0	3	3	3	1
1	87084988	87084991	4	*	87081033	87085536	Dually-Flanked	m64152e_230202_080310/71108852/ccs	3	TRUE		bdb01b98a6bf83	029c172359	5418	Sense	P1.csv	FALSE	FALSE	87084280	87092530	8251	*	ENSG00000267561///HS2ST1	Intronic	genic				222100000	TRUNCATED	1	0	0	3	3	3	1
1	87084988	87084991	4	*	87081033	87085536	Dually-Flanked	m64152e_230202_080310/94111111/ccs	3	TRUE		bdb01b98a6bf83	a5ce006993	5415	Sense	P1.csv	FALSE	FALSE	87084280	87092530	8251	*	ENSG00000267561///HS2ST1	Intronic	genic				222100000	TRUNCATED	1	0	0	3	3	3	1
1	87084988	87084991	4	*	87085536	87081033	Dually-Flanked	m64152e_230202_080310/103680409/ccs	3	TRUE		bdb01b98a6bf83	730f745502	5412	Antisense	P1.csv	FALSE	FALSE	87084280	87092530	8251	*	ENSG00000267561///HS2ST1	Intronic	genic				222100000	TRUNCATED	1	0	0	3	3	3	1
1	87084988	87084991	4	*	87085536	87081033	Dually-Flanked	m64152e_230202_080310/123800110/ccs	3	TRUE		bdb01b98a6bf83	a5ce006993	5415	Antisense	P1.csv	FALSE	FALSE	87084280	87092530	8251	*	ENSG00000267561///HS2ST1	Intronic	genic				222100000	TRUNCATED	1	0	0	3	3	3	1
1	87084988	87084991	4	*	87085536	87081033	Dually-Flanked	m64152e_230202_080310/171313733/ccs	3	TRUE		bdb01b98a6bf83	730f745502	5412	Antisense	P1.csv	FALSE	FALSE	87084280	87092530	8251	*	ENSG00000267561///HS2ST1	Intronic	genic				222100000	TRUNCATED	1	0	0	3	3	3	1
1	87084988	87084991	4	*	87085536	87081033	Dually-Flanked	m64152e_230202_080310/37357510/ccs	3	TRUE		bdb01b98a6bf83	c176700cc9	5411	Antisense	P1.csv	FALSE	FALSE	87084280	87092530	8251	*	ENSG00000267561///HS2ST1	Intronic	genic				222100000	TRUNCATED	1	0	0	3	3	3	1
1	87084988	87084991	4	*	87085536	87081033	Dually-Flanked	m64152e_230202_080310/43518795/ccs	3	TRUE		bdb01b98a6bf83	854070b217	5413	Antisense	P1.csv	FALSE	FALSE	87084280	87092530	8251	*	ENSG00000267561///HS2ST1	Intronic	genic				222100000	TRUNCATED	1	0	0	3	3	3	1
1	87084988	87084991	4	*	87085536	87081033	Dually-Flanked	m64152e_230202_080310/44501336/ccs	3	TRUE		bdb01b98a6bf83	730f745502	5412	Antisense	P1.csv	FALSE	FALSE	87084280	87092530	8251	*	ENSG00000267561///HS2ST1	Intronic	genic				222100000	TRUNCATED	1	0	0	3	3	3	1
1	87084988	87084991	4	*	87085536	87081033	Dually-Flanked	m64152e_230202_080310/52496096/ccs	3	TRUE		bdb01b98a6bf83	ff7f4c90b7	5406	Antisense	P1.csv	FALSE	FALSE	87084280	87092530	8251	*	ENSG00000267561///HS2ST1	Intronic	genic				222100000	TRUNCATED	1	0	0	3	3	3	1
1	87084988	87084991	4	*	87085536	87081033	Dually-Flanked	m64152e_230202_080310/78316760/ccs	3	TRUE		bdb01b98a6bf83	854070b217	5413	Antisense	P1.csv	FALSE	FALSE	87084280	87092530	8251	*	ENSG00000267561///HS2ST1	Intronic	genic				222100000	TRUNCATED	1	0	0	3	3	3	1
1	87084988	87084991	4	*	87085536	87081033	Dually-Flanked	m64152e_230202_080310/92539159/ccs	3	TRUE		bdb01b98a6bf83	963b3b7c0d	5424	Antisense	P1.csv	FALSE	FALSE	87084280	87092530	8251	*	ENSG00000267561///HS2ST1	Intronic	genic				222100000	TRUNCATED	1	0	0	3	3	3	1
1	92320675		1	*	92326478		5'-Flanked	m64152e_230202_080310/114886373/ccs		TRUE		38af047cdb625e	60c92993f1	2832	Antisense	P1.csv	FALSE	TRUE	92320635	92323444	2810	*	RPAP2	Intronic	genic				221------	INDETERMINATE	1	0	0	3	3	2	0
1		92320675	1	*		92326478	3'-Flanked	m64152e_230202_080310/30802589/ccs		TRUE		38af047cdb625e	a8aade364f	2806	Sense	P1.csv	TRUE	FALSE	92320635	92323444	2810	*	RPAP2	Intronic	genic				221------	INDETERMINATE	1	0	0	3	3	2	0
1	93093205		1	*	93096049		5'-Flanked	m64152e_230202_080310/103940341/ccs		TRUE		11f77fad01b5b8	476471e8ef	5591	Antisense	P1.csv	FALSE	TRUE	93081020	93110229	29210	*	MTF2	Intronic	genic				2222-----	INDETERMINATE	1	0	0	3	1	2	0
1	93093205		1	*	93096049		5'-Flanked	m64152e_230202_080310/125435976/ccs		TRUE		11f77fad01b5b8	2b66c5d7c7	5601	Antisense	P1.csv	FALSE	TRUE	93081020	93110229	29210	*	MTF2	Intronic	genic				2222-----	INDETERMINATE	1	0	0	3	1	2	0
1	93093205		1	*	93096049		5'-Flanked	m64152e_230202_080310/150144821/ccs		TRUE		11f77fad01b5b8	748d98c1f9	5590	Antisense	P1.csv	FALSE	TRUE	93081020	93110229	29210	*	MTF2	Intronic	genic				2222-----	INDETERMINATE	1	0	0	3	1	2	0
1	93093205		1	*	93096049		5'-Flanked	m64152e_230202_080310/164430251/ccs		TRUE		11f77fad01b5b8	2d12a69762	5604	Antisense	P1.csv	FALSE	TRUE	93081020	93110229	29210	*	MTF2	Intronic	genic				2222-----	INDETERMINATE	1	0	0	3	1	2	0
1	93093205		1	*	93096049		5'-Flanked	m64152e_230202_080310/165808214/ccs		TRUE		11f77fad01b5b8	d247f21900	5606	Antisense	P1.csv	FALSE	TRUE	93081020	93110229	29210	*	MTF2	Intronic	genic				2222-----	INDETERMINATE	1	0	0	3	1	2	0
1	93093205		1	*	93096049		5'-Flanked	m64152e_230202_080310/172360331/ccs		TRUE		11f77fad01b5b8	aeb397ac57	5587	Antisense	P1.csv	FALSE	TRUE	93081020	93110229	29210	*	MTF2	Intronic	genic				2222-----	INDETERMINATE	1	0	0	3	1	2	0
1	93093205		1	*	93096049		5'-Flanked	m64152e_230202_080310/3147081/ccs		TRUE		11f77fad01b5b8	318a338e01	5605	Antisense	P1.csv	FALSE	TRUE	93081020	93110229	29210	*	MTF2	Intronic	genic				2222-----	INDETERMINATE	1	0	0	3	1	2	0
1	93093205		1	*	93096049		5'-Flanked	m64152e_230202_080310/39717650/ccs		TRUE		11f77fad01b5b8	731621549d	5595	Antisense	P1.csv	FALSE	TRUE	93081020	93110229	29210	*	MTF2	Intronic	genic				2222-----	INDETERMINATE	1	0	0	3	1	2	0
1	93093205		1	*	93096049		5'-Flanked	m64152e_230202_080310/69468537/ccs		TRUE		11f77fad01b5b8	91989e9b86	5631	Antisense	P1.csv	FALSE	TRUE	93081020	93110229	29210	*	MTF2	Intronic	genic				2222-----	INDETERMINATE	1	0	0	3	1	2	0
1	93093205		1	*	93096049		5'-Flanked	m64152e_230202_080310/71108239/ccs		TRUE		11f77fad01b5b8	476471e8ef	5591	Antisense	P1.csv	FALSE	TRUE	93081020	93110229	29210	*	MTF2	Intronic	genic				2222-----	INDETERMINATE	1	0	0	3	1	2	0
1	93093205		1	*	93096049		5'-Flanked	m64152e_230202_080310/92211585/ccs		TRUE		11f77fad01b5b8	ac63c1de23	5577	Antisense	P1.csv	FALSE	TRUE	93081020	93110229	29210	*	MTF2	Intronic	genic				2222-----	INDETERMINATE	1	0	0	3	1	2	0
1	93093205		1	*	93096049		5'-Flanked	m64152e_230202_080310/94309060/ccs		TRUE		11f77fad01b5b8	cf693d6e0f	5594	Antisense	P1.csv	FALSE	TRUE	93081020	93110229	29210	*	MTF2	Intronic	genic				2222-----	INDETERMINATE	1	0	0	3	1	2	0
1		93093205	1	*		93096049	3'-Flanked	m64152e_230202_080310/113051042/ccs		TRUE		11f77fad01b5b8	aeb397ac57	5587	Sense	P1.csv	TRUE	FALSE	93081020	93110229	29210	*	MTF2	Intronic	genic				2222-----	INDETERMINATE	1	0	0	3	1	2	0
1		93093205	1	*		93096049	3'-Flanked	m64152e_230202_080310/119013583/ccs		TRUE		11f77fad01b5b8	39663c719e	5599	Sense	P1.csv	TRUE	FALSE	93081020	93110229	29210	*	MTF2	Intronic	genic				2222-----	INDETERMINATE	1	0	0	3	1	2	0
1		93093205	1	*		93096049	3'-Flanked	m64152e_230202_080310/120062172/ccs		TRUE		11f77fad01b5b8	4af5d5cbb7	5593	Sense	P1.csv	TRUE	FALSE	93081020	93110229	29210	*	MTF2	Intronic	genic				2222-----	INDETERMINATE	1	0	0	3	1	2	0
1		93093205	1	*		93096049	3'-Flanked	m64152e_230202_080310/120588003/ccs		TRUE		11f77fad01b5b8	f272ca8f1b	5589	Sense	P1.csv	TRUE	FALSE	93081020	93110229	29210	*	MTF2	Intronic	genic				2222-----	INDETERMINATE	1	0	0	3	1	2	0
1		93093205	1	*		93096049	3'-Flanked	m64152e_230202_080310/131727600/ccs		TRUE		11f77fad01b5b8	56cdc55ed7	5602	Sense	P1.csv	TRUE	FALSE	93081020	93110229	29210	*	MTF2	Intronic	genic				2222-----	INDETERMINATE	1	0	0	3	1	2	0
1		93093205	1	*		93096049	3'-Flanked	m64152e_230202_080310/146670043/ccs		TRUE		11f77fad01b5b8	cf693d6e0f	5594	Sense	P1.csv	TRUE	FALSE	93081020	93110229	29210	*	MTF2	Intronic	genic				2222-----	INDETERMINATE	1	0	0	3	1	2	0
1		93093205	1	*		93096049	3'-Flanked	m64152e_230202_080310/150472800/ccs		TRUE		11f77fad01b5b8	731621549d	5595	Sense	P1.csv	TRUE	FALSE	93081020	93110229	29210	*	MTF2	Intronic	genic				2222-----	INDETERMINATE	1	0	0	3	1	2	0
1		93093205	1	*		93096049	3'-Flanked	m64152e_230202_080310/152570331/ccs		TRUE		11f77fad01b5b8	4770e1c768	5579	Sense	P1.csv	TRUE	FALSE	93081020	93110229	29210	*	MTF2	Intronic	genic				2222-----	INDETERMINATE	1	0	0	3	1	2	0
1		93093205	1	*		93096049	3'-Flanked	m64152e_230202_080310/85524743/ccs		TRUE		11f77fad01b5b8	2d12a69762	5604	Sense	P1.csv	TRUE	FALSE	93081020	93110229	29210	*	MTF2	Intronic	genic				2222-----	INDETERMINATE	1	0	0	3	1	2	0
1		93093205	1	*		93096049	3'-Flanked	m64152e_230202_080310/99093175/ccs		TRUE		11f77fad01b5b8	731621549d	5595	Sense	P1.csv	TRUE	FALSE	93081020	93110229	29210	*	MTF2	Intronic	genic				2222-----	INDETERMINATE	1	0	0	3	1	2	0
1	93122966		1	*	93121961		5'-Flanked	m64152e_230202_080310/112263200/ccs		TRUE		758a151e14df7c	e6171c8656	9133	Sense	P1.csv	FALSE	TRUE	93120895	93127231	6337	*	MTF2	Intronic	genic				122222222	PUTATIVELY INTACT	1	1	1	3	3	3	1
1	93122966		1	*	93121961		5'-Flanked	m64152e_230202_080310/161351174/ccs		TRUE		758a151e14df7c	0740585c31	9122	Sense	P1.csv	FALSE	TRUE	93120895	93127231	6337	*	MTF2	Intronic	genic				122222222	PUTATIVELY INTACT	1	1	1	3	3	3	1
1	93122966		1	*	93121961		5'-Flanked	m64152e_230202_080310/50464717/ccs		TRUE		758a151e14df7c	e6171c8656	9133	Sense	P1.csv	FALSE	TRUE	93120895	93127231	6337	*	MTF2	Intronic	genic				122222222	PUTATIVELY INTACT	1	1	1	3	3	3	1
1	93122966		1	*	93121961		5'-Flanked	m64152e_230202_080310/99027099/ccs		TRUE		758a151e14df7c	e6171c8656	9133	Sense	P1.csv	FALSE	TRUE	93120895	93127231	6337	*	MTF2	Intronic	genic				122222222	PUTATIVELY INTACT	1	1	1	3	3	3	1
1		93122966	1	*		93121961	3'-Flanked	m64152e_230202_080310/140380759/ccs		TRUE		758a151e14df7c	361095b480	9120	Antisense	P1.csv	TRUE	FALSE	93120895	93127231	6337	*	MTF2	Intronic	genic				122222222	PUTATIVELY INTACT	1	1	1	3	3	3	1
1		93122966	1	*		93121961	3'-Flanked	m64152e_230202_080310/153027739/ccs		TRUE		758a151e14df7c	79e8e120b6	9131	Antisense	P1.csv	TRUE	FALSE	93120895	93127231	6337	*	MTF2	Intronic	genic				122222222	PUTATIVELY INTACT	1	1	1	3	3	3	1
1		93122966	1	*		93121961	3'-Flanked	m64152e_230202_080310/26412390/ccs		TRUE		758a151e14df7c	f63b83b694	9134	Antisense	P1.csv	TRUE	FALSE	93120895	93127231	6337	*	MTF2	Intronic	genic				122222222	PUTATIVELY INTACT	1	1	1	3	3	3	1
1		93122966	1	*		93121961	3'-Flanked	m64152e_230202_080310/43976069/ccs		TRUE		758a151e14df7c	77bbca3d90	9132	Antisense	P1.csv	TRUE	FALSE	93120895	93127231	6337	*	MTF2	Intronic	genic				122222222	PUTATIVELY INTACT	1	1	1	3	3	3	1
1		93122966	1	*		93121961	3'-Flanked	m64152e_230202_080310/47254112/ccs		TRUE		758a151e14df7c	f63b83b694	9134	Antisense	P1.csv	TRUE	FALSE	93120895	93127231	6337	*	MTF2	Intronic	genic				122222222	PUTATIVELY INTACT	1	1	1	3	3	3	1
1		93122966	1	*		93121961	3'-Flanked	m64152e_230202_080310/77661639/ccs		TRUE		758a151e14df7c	81e94a70cb	9119	Antisense	P1.csv	TRUE	FALSE	93120895	93127231	6337	*	MTF2	Intronic	genic				122222222	PUTATIVELY INTACT	1	1	1	3	3	3	1
1	93226364		1	*	93232918		5'-Flanked	m64152e_230202_080310/113838328/ccs		TRUE		8acde437893066	4b847e6a35	3167	Antisense	P1.csv	FALSE	TRUE	93226333	93226449	117	*	CCDC18	Exonic	genic				221------	INDETERMINATE	1	0	0	3	3	2	0
1	93226364		1	*	93232918		5'-Flanked	m64152e_230202_080310/119605190/ccs		TRUE		8acde437893066	7f8457083c	3175	Antisense	P1.csv	FALSE	TRUE	93226333	93226449	117	*	CCDC18	Exonic	genic				221------	INDETERMINATE	1	0	0	3	3	2	0
1	93226364		1	*	93232918		5'-Flanked	m64152e_230202_080310/135792388/ccs		TRUE		8acde437893066	4920a2b359	3171	Antisense	P1.csv	FALSE	TRUE	93226333	93226449	117	*	CCDC18	Exonic	genic				221------	INDETERMINATE	1	0	0	3	3	2	0
1	93226364		1	*	93232918		5'-Flanked	m64152e_230202_080310/150537204/ccs		TRUE		8acde437893066	6d4eb4e8c1	3176	Antisense	P1.csv	FALSE	TRUE	93226333	93226449	117	*	CCDC18	Exonic	genic				221------	INDETERMINATE	1	0	0	3	3	2	0
1	93226364		1	*	93232918		5'-Flanked	m64152e_230202_080310/175377195/ccs		TRUE		8acde437893066	8a882c6b02	3159	Antisense	P1.csv	FALSE	TRUE	93226333	93226449	117	*	CCDC18	Exonic	genic				221------	INDETERMINATE	1	0	0	3	3	2	0
1	93226364		1	*	93232918		5'-Flanked	m64152e_230202_080310/27395938/ccs		TRUE		8acde437893066	17ed8bc9e5	3174	Antisense	P1.csv	FALSE	TRUE	93226333	93226449	117	*	CCDC18	Exonic	genic				221------	INDETERMINATE	1	0	0	3	3	2	0
1	93226364		1	*	93232918		5'-Flanked	m64152e_230202_080310/41288841/ccs		TRUE		8acde437893066	cacfddd68a	3173	Antisense	P1.csv	FALSE	TRUE	93226333	93226449	117	*	CCDC18	Exonic	genic				221------	INDETERMINATE	1	0	0	3	3	2	0
1	93226364		1	*	93232918		5'-Flanked	m64152e_230202_080310/46073857/ccs		TRUE		8acde437893066	9f80d26def	3157	Antisense	P1.csv	FALSE	TRUE	93226333	93226449	117	*	CCDC18	Exonic	genic				221------	INDETERMINATE	1	0	0	3	3	2	0
1	93226364		1	*	93232918		5'-Flanked	m64152e_230202_080310/89130340/ccs		TRUE		8acde437893066	4920a2b359	3171	Antisense	P1.csv	FALSE	TRUE	93226333	93226449	117	*	CCDC18	Exonic	genic				221------	INDETERMINATE	1	0	0	3	3	2	0
1		93226364	1	*		93232918	3'-Flanked	m64152e_230202_080310/10815842/ccs		TRUE		8acde437893066	4920a2b359	3171	Sense	P1.csv	TRUE	FALSE	93226333	93226449	117	*	CCDC18	Exonic	genic				221------	INDETERMINATE	1	0	0	3	3	2	0
1		93226364	1	*		93232918	3'-Flanked	m64152e_230202_080310/114755042/ccs		TRUE		8acde437893066	6d4eb4e8c1	3176	Sense	P1.csv	TRUE	FALSE	93226333	93226449	117	*	CCDC18	Exonic	genic				221------	INDETERMINATE	1	0	0	3	3	2	0
1		93226364	1	*		93232918	3'-Flanked	m64152e_230202_080310/119671172/ccs		TRUE		8acde437893066	0d5d04ec9a	3165	Sense	P1.csv	TRUE	FALSE	93226333	93226449	117	*	CCDC18	Exonic	genic				221------	INDETERMINATE	1	0	0	3	3	2	0
1		93226364	1	*		93232918	3'-Flanked	m64152e_230202_080310/123863955/ccs		TRUE		8acde437893066	17ed8bc9e5	3174	Sense	P1.csv	TRUE	FALSE	93226333	93226449	117	*	CCDC18	Exonic	genic				221------	INDETERMINATE	1	0	0	3	3	2	0
1		93226364	1	*		93232918	3'-Flanked	m64152e_230202_080310/129238368/ccs		TRUE		8acde437893066	1ae135174a	3172	Sense	P1.csv	TRUE	FALSE	93226333	93226449	117	*	CCDC18	Exonic	genic				221------	INDETERMINATE	1	0	0	3	3	2	0
1		93226364	1	*		93232918	3'-Flanked	m64152e_230202_080310/170787043/ccs		TRUE		8acde437893066	17ed8bc9e5	3174	Sense	P1.csv	TRUE	FALSE	93226333	93226449	117	*	CCDC18	Exonic	genic				221------	INDETERMINATE	1	0	0	3	3	2	0
1		93226364	1	*		93232918	3'-Flanked	m64152e_230202_080310/18219777/ccs		TRUE		8acde437893066	17ed8bc9e5	3174	Sense	P1.csv	TRUE	FALSE	93226333	93226449	117	*	CCDC18	Exonic	genic				221------	INDETERMINATE	1	0	0	3	3	2	0
1		93226364	1	*		93232918	3'-Flanked	m64152e_230202_080310/30409945/ccs		TRUE		8acde437893066	e0d297b92f	3177	Sense	P1.csv	TRUE	FALSE	93226333	93226449	117	*	CCDC18	Exonic	genic				221------	INDETERMINATE	1	0	0	3	3	2	0
1		93226364	1	*		93232918	3'-Flanked	m64152e_230202_080310/48301895/ccs		TRUE		8acde437893066	17ed8bc9e5	3174	Sense	P1.csv	TRUE	FALSE	93226333	93226449	117	*	CCDC18	Exonic	genic				221------	INDETERMINATE	1	0	0	3	3	2	0
1		93226364	1	*		93232918	3'-Flanked	m64152e_230202_080310/48761469/ccs		TRUE		8acde437893066	cacfddd68a	3173	Sense	P1.csv	TRUE	FALSE	93226333	93226449	117	*	CCDC18	Exonic	genic				221------	INDETERMINATE	1	0	0	3	3	2	0
1		93226364	1	*		93232918	3'-Flanked	m64152e_230202_080310/56427726/ccs		TRUE		8acde437893066	1530408b7b	3179	Sense	P1.csv	TRUE	FALSE	93226333	93226449	117	*	CCDC18	Exonic	genic				221------	INDETERMINATE	1	0	0	3	3	2	0
1		93226364	1	*		93232918	3'-Flanked	m64152e_230202_080310/89000055/ccs		TRUE		8acde437893066	17ed8bc9e5	3174	Sense	P1.csv	TRUE	FALSE	93226333	93226449	117	*	CCDC18	Exonic	genic				221------	INDETERMINATE	1	0	0	3	3	2	0
1		93226364	1	*		93232918	3'-Flanked	m64152e_230202_080310/96734017/ccs		TRUE		8acde437893066	cacfddd68a	3173	Sense	P1.csv	TRUE	FALSE	93226333	93226449	117	*	CCDC18	Exonic	genic				221------	INDETERMINATE	1	0	0	3	3	2	0
1	93363459		1	*	93365762		5'-Flanked	m64152e_230202_080310/153880049/ccs		TRUE		790dd1e7594e2c	aff398ffeb	8709	Antisense	P1.csv	FALSE	TRUE	93360640	93369493	8854	*	DR1	3'UTR	genic	Rolling Circle Repeat Element			2222222--	PUTATIVELY INTACT	1	1	1	3	3	3	1
1	93363459		1	*	93365762		5'-Flanked	m64152e_230202_080310/41683641/ccs		TRUE		790dd1e7594e2c	4e2ae0b586	8693	Antisense	P1.csv	FALSE	TRUE	93360640	93369493	8854	*	DR1	3'UTR	genic	Rolling Circle Repeat Element			2222222--	PUTATIVELY INTACT	1	1	1	3	3	3	1
1	93363459		1	*	93365762		5'-Flanked	m64152e_230202_080310/47384110/ccs		TRUE		790dd1e7594e2c	5bf3ee51cd	8699	Antisense	P1.csv	FALSE	TRUE	93360640	93369493	8854	*	DR1	3'UTR	genic	Rolling Circle Repeat Element			2222222--	PUTATIVELY INTACT	1	1	1	3	3	3	1
1	93363459		1	*	93365762		5'-Flanked	m64152e_230202_080310/96338256/ccs		TRUE		790dd1e7594e2c	4e594da8ca	8708	Antisense	P1.csv	FALSE	TRUE	93360640	93369493	8854	*	DR1	3'UTR	genic	Rolling Circle Repeat Element			2222222--	PUTATIVELY INTACT	1	1	1	3	3	3	1
1	93363459		1	*	93365762		5'-Flanked	m64152e_230202_080310/97912264/ccs		TRUE		790dd1e7594e2c	4e594da8ca	8708	Antisense	P1.csv	FALSE	TRUE	93360640	93369493	8854	*	DR1	3'UTR	genic	Rolling Circle Repeat Element			2222222--	PUTATIVELY INTACT	1	1	1	3	3	3	1
1		93363459	1	*		93365762	3'-Flanked	m64152e_230202_080310/106889641/ccs		TRUE		790dd1e7594e2c	aff398ffeb	8709	Sense	P1.csv	TRUE	FALSE	93360640	93369493	8854	*	DR1	3'UTR	genic	Rolling Circle Repeat Element			2222222--	PUTATIVELY INTACT	1	1	1	3	3	3	1
1		93363459	1	*		93365762	3'-Flanked	m64152e_230202_080310/179374262/ccs		TRUE		790dd1e7594e2c	4e2ae0b586	8693	Sense	P1.csv	TRUE	FALSE	93360640	93369493	8854	*	DR1	3'UTR	genic	Rolling Circle Repeat Element			2222222--	PUTATIVELY INTACT	1	1	1	3	2	3	0
1		93363459	1	*		93365762	3'-Flanked	m64152e_230202_080310/46400342/ccs		TRUE		790dd1e7594e2c	aff398ffeb	8709	Sense	P1.csv	TRUE	FALSE	93360640	93369493	8854	*	DR1	3'UTR	genic	Rolling Circle Repeat Element			2222222--	PUTATIVELY INTACT	1	1	1	3	3	3	1
1		93363459	1	*		93365762	3'-Flanked	m64152e_230202_080310/83494030/ccs		TRUE		790dd1e7594e2c	48a6de04fb	8715	Sense	P1.csv	TRUE	FALSE	93360640	93369493	8854	*	DR1	3'UTR	genic	Rolling Circle Repeat Element			2222222--	PUTATIVELY INTACT	1	1	1	3	3	3	1
1	100112577		1	*	100105444		5'-Flanked	m64152e_230202_080310/125897379/ccs		TRUE		6e5e9383a9d0fc	b558e9b30f	1102	Sense	P1.csv	FALSE	TRUE	100110484	100119017	8534	*	SASS6	Intronic	genic				------122	INDETERMINATE	0	0	0	1	0	0	0
1	100112577		1	*	100105444		5'-Flanked	m64152e_230202_080310/127077071/ccs		TRUE		6e5e9383a9d0fc	b558e9b30f	1102	Sense	P1.csv	FALSE	TRUE	100110484	100119017	8534	*	SASS6	Intronic	genic				------122	INDETERMINATE	0	0	0	1	0	0	0
1	100112577		1	*	100105444		5'-Flanked	m64152e_230202_080310/140249437/ccs		TRUE		6e5e9383a9d0fc	b558e9b30f	1102	Sense	P1.csv	FALSE	TRUE	100110484	100119017	8534	*	SASS6	Intronic	genic				------122	INDETERMINATE	0	0	0	1	0	0	0
1	100112577		1	*	100105444		5'-Flanked	m64152e_230202_080310/142280317/ccs		TRUE		6e5e9383a9d0fc	fd46ba40ae	1101	Sense	P1.csv	FALSE	TRUE	100110484	100119017	8534	*	SASS6	Intronic	genic				------122	INDETERMINATE	0	0	0	1	0	0	0
1	100112577		1	*	100105444		5'-Flanked	m64152e_230202_080310/161939821/ccs		TRUE		6e5e9383a9d0fc	b558e9b30f	1102	Sense	P1.csv	FALSE	TRUE	100110484	100119017	8534	*	SASS6	Intronic	genic				------122	INDETERMINATE	0	0	0	1	0	0	0
1	100112577		1	*	100105444		5'-Flanked	m64152e_230202_080310/164955828/ccs		TRUE		6e5e9383a9d0fc	bd4139e203	1103	Sense	P1.csv	FALSE	TRUE	100110484	100119017	8534	*	SASS6	Intronic	genic				------122	INDETERMINATE	0	0	0	1	0	0	0
1	100112577		1	*	100105444		5'-Flanked	m64152e_230202_080310/168560163/ccs		TRUE		6e5e9383a9d0fc	b558e9b30f	1102	Sense	P1.csv	FALSE	TRUE	100110484	100119017	8534	*	SASS6	Intronic	genic				------122	INDETERMINATE	0	0	0	1	0	0	0
1	100112577		1	*	100105444		5'-Flanked	m64152e_230202_080310/175376104/ccs		TRUE		6e5e9383a9d0fc	bd4139e203	1103	Sense	P1.csv	FALSE	TRUE	100110484	100119017	8534	*	SASS6	Intronic	genic				------122	INDETERMINATE	0	0	0	1	0	0	0
1	100112577		1	*	100105444		5'-Flanked	m64152e_230202_080310/177539317/ccs		TRUE		6e5e9383a9d0fc	b558e9b30f	1102	Sense	P1.csv	FALSE	TRUE	100110484	100119017	8534	*	SASS6	Intronic	genic				------122	INDETERMINATE	0	0	0	1	0	0	0
1	100112577		1	*	100105444		5'-Flanked	m64152e_230202_080310/20253474/ccs		TRUE		6e5e9383a9d0fc	b558e9b30f	1102	Sense	P1.csv	FALSE	TRUE	100110484	100119017	8534	*	SASS6	Intronic	genic				------122	INDETERMINATE	0	0	0	1	0	0	0
1	100112577		1	*	100105444		5'-Flanked	m64152e_230202_080310/21692549/ccs		TRUE		6e5e9383a9d0fc	b558e9b30f	1102	Sense	P1.csv	FALSE	TRUE	100110484	100119017	8534	*	SASS6	Intronic	genic				------122	INDETERMINATE	0	0	0	1	0	0	0
1	100112577		1	*	100105444		5'-Flanked	m64152e_230202_080310/29098200/ccs		TRUE		6e5e9383a9d0fc	bd4139e203	1103	Sense	P1.csv	FALSE	TRUE	100110484	100119017	8534	*	SASS6	Intronic	genic				------122	INDETERMINATE	0	0	0	1	0	0	0
1	100112577		1	*	100105444		5'-Flanked	m64152e_230202_080310/53938918/ccs		TRUE		6e5e9383a9d0fc	b558e9b30f	1102	Sense	P1.csv	FALSE	TRUE	100110484	100119017	8534	*	SASS6	Intronic	genic				------122	INDETERMINATE	0	0	0	1	0	0	0
1	100112577		1	*	100105444		5'-Flanked	m64152e_230202_080310/6947327/ccs		TRUE		6e5e9383a9d0fc	b558e9b30f	1102	Sense	P1.csv	FALSE	TRUE	100110484	100119017	8534	*	SASS6	Intronic	genic				------122	INDETERMINATE	0	0	0	1	0	0	0
1	100112577		1	*	100105444		5'-Flanked	m64152e_230202_080310/74058328/ccs		TRUE		6e5e9383a9d0fc	fd46ba40ae	1101	Sense	P1.csv	FALSE	TRUE	100110484	100119017	8534	*	SASS6	Intronic	genic				------122	INDETERMINATE	0	0	0	1	0	0	0
1	100112577		1	*	100105444		5'-Flanked	m64152e_230202_080310/75563737/ccs		TRUE		6e5e9383a9d0fc	b558e9b30f	1102	Sense	P1.csv	FALSE	TRUE	100110484	100119017	8534	*	SASS6	Intronic	genic				------122	INDETERMINATE	0	0	0	1	0	0	0
1	100112577		1	*	100105444		5'-Flanked	m64152e_230202_080310/76350875/ccs		TRUE		6e5e9383a9d0fc	f9838d2835	1099	Sense	P1.csv	FALSE	TRUE	100110484	100119017	8534	*	SASS6	Intronic	genic				------122	INDETERMINATE	0	0	0	1	0	0	0
1	100112577		1	*	100105444		5'-Flanked	m64152e_230202_080310/90833699/ccs		TRUE		6e5e9383a9d0fc	b558e9b30f	1102	Sense	P1.csv	FALSE	TRUE	100110484	100119017	8534	*	SASS6	Intronic	genic				------122	INDETERMINATE	0	0	0	1	0	0	0
1		100112577	1	*		100105444	3'-Flanked	m64152e_230202_080310/104597387/ccs		TRUE		6e5e9383a9d0fc	b558e9b30f	1102	Antisense	P1.csv	TRUE	FALSE	100110484	100119017	8534	*	SASS6	Intronic	genic				------122	INDETERMINATE	0	0	0	1	0	0	0
1		100112577	1	*		100105444	3'-Flanked	m64152e_230202_080310/109119377/ccs		TRUE		6e5e9383a9d0fc	b558e9b30f	1102	Antisense	P1.csv	TRUE	FALSE	100110484	100119017	8534	*	SASS6	Intronic	genic				------122	INDETERMINATE	0	0	0	1	0	0	0
1		100112577	1	*		100105444	3'-Flanked	m64152e_230202_080310/112592494/ccs		TRUE		6e5e9383a9d0fc	fd46ba40ae	1101	Antisense	P1.csv	TRUE	FALSE	100110484	100119017	8534	*	SASS6	Intronic	genic				------122	INDETERMINATE	0	0	0	1	0	0	0
1		100112577	1	*		100105444	3'-Flanked	m64152e_230202_080310/116785985/ccs		TRUE		6e5e9383a9d0fc	b558e9b30f	1102	Antisense	P1.csv	TRUE	FALSE	100110484	100119017	8534	*	SASS6	Intronic	genic				------122	INDETERMINATE	0	0	0	1	0	0	0
1		100112577	1	*		100105444	3'-Flanked	m64152e_230202_080310/1245238/ccs		TRUE		6e5e9383a9d0fc	e261f95920	1100	Antisense	P1.csv	TRUE	FALSE	100110484	100119017	8534	*	SASS6	Intronic	genic				------122	INDETERMINATE	0	0	0	1	0	0	0
1		100112577	1	*		100105444	3'-Flanked	m64152e_230202_080310/135071100/ccs		TRUE		6e5e9383a9d0fc	b558e9b30f	1102	Antisense	P1.csv	TRUE	FALSE	100110484	100119017	8534	*	SASS6	Intronic	genic				------122	INDETERMINATE	0	0	0	1	0	0	0
1		100112577	1	*		100105444	3'-Flanked	m64152e_230202_080310/139528644/ccs		TRUE		6e5e9383a9d0fc	fd46ba40ae	1101	Antisense	P1.csv	TRUE	FALSE	100110484	100119017	8534	*	SASS6	Intronic	genic				------122	INDETERMINATE	0	0	0	1	0	0	0
1		100112577	1	*		100105444	3'-Flanked	m64152e_230202_080310/23528376/ccs		TRUE		6e5e9383a9d0fc	b558e9b30f	1102	Antisense	P1.csv	TRUE	FALSE	100110484	100119017	8534	*	SASS6	Intronic	genic				------122	INDETERMINATE	0	0	0	1	0	0	0
1		100112577	1	*		100105444	3'-Flanked	m64152e_230202_080310/32769878/ccs		TRUE		6e5e9383a9d0fc	b558e9b30f	1102	Antisense	P1.csv	TRUE	FALSE	100110484	100119017	8534	*	SASS6	Intronic	genic				------122	INDETERMINATE	0	0	0	1	0	0	0
1		100112577	1	*		100105444	3'-Flanked	m64152e_230202_080310/4655657/ccs		TRUE		6e5e9383a9d0fc	fd46ba40ae	1101	Antisense	P1.csv	TRUE	FALSE	100110484	100119017	8534	*	SASS6	Intronic	genic				------122	INDETERMINATE	0	0	0	1	0	0	0
1		100112577	1	*		100105444	3'-Flanked	m64152e_230202_080310/48432593/ccs		TRUE		6e5e9383a9d0fc	f9838d2835	1099	Antisense	P1.csv	TRUE	FALSE	100110484	100119017	8534	*	SASS6	Intronic	genic				------122	INDETERMINATE	0	0	0	1	0	0	0
1		100112577	1	*		100105444	3'-Flanked	m64152e_230202_080310/60623335/ccs		TRUE		6e5e9383a9d0fc	b558e9b30f	1102	Antisense	P1.csv	TRUE	FALSE	100110484	100119017	8534	*	SASS6	Intronic	genic				------122	INDETERMINATE	0	0	0	1	0	0	0
1		100112577	1	*		100105444	3'-Flanked	m64152e_230202_080310/64422216/ccs		TRUE		6e5e9383a9d0fc	b558e9b30f	1102	Antisense	P1.csv	TRUE	FALSE	100110484	100119017	8534	*	SASS6	Intronic	genic				------122	INDETERMINATE	0	0	0	1	0	0	0
1		100112577	1	*		100105444	3'-Flanked	m64152e_230202_080310/69599266/ccs		TRUE		6e5e9383a9d0fc	fd46ba40ae	1101	Antisense	P1.csv	TRUE	FALSE	100110484	100119017	8534	*	SASS6	Intronic	genic				------122	INDETERMINATE	0	0	0	1	0	0	0
1		100112577	1	*		100105444	3'-Flanked	m64152e_230202_080310/89852454/ccs		TRUE		6e5e9383a9d0fc	b558e9b30f	1102	Antisense	P1.csv	TRUE	FALSE	100110484	100119017	8534	*	SASS6	Intronic	genic				------122	INDETERMINATE	0	0	0	1	0	0	0
1		100112577	1	*		100105444	3'-Flanked	m64152e_230202_080310/98502442/ccs		TRUE		6e5e9383a9d0fc	b558e9b30f	1102	Antisense	P1.csv	TRUE	FALSE	100110484	100119017	8534	*	SASS6	Intronic	genic				------122	INDETERMINATE	0	0	0	1	0	0	0
1		100112577	1	*		100105444	3'-Flanked	m64152e_230202_080310/99616409/ccs		TRUE		6e5e9383a9d0fc	bfae4e957a	1114	Antisense	P1.csv	TRUE	FALSE	100110484	100119017	8534	*	SASS6	Intronic	genic				------122	INDETERMINATE	0	0	0	1	0	0	0
1	108779733		1	*	108773784		5'-Flanked	m64152e_230202_080310/108398188/ccs		TRUE		6015af9b85d408	e2766b54f7	4105	Sense	P1.csv	FALSE	TRUE	108779286	108781542	2257	*	STXBP3	Exonic	genic				----22222	INDETERMINATE	0	1	0	1	2	3	0
1	108779733		1	*	108773784		5'-Flanked	m64152e_230202_080310/137953331/ccs		TRUE		6015af9b85d408	f4396abb4a	4103	Sense	P1.csv	FALSE	TRUE	108779286	108781542	2257	*	STXBP3	Exonic	genic				----22222	INDETERMINATE	0	1	0	1	2	3	0
1	108779733		1	*	108773784		5'-Flanked	m64152e_230202_080310/34603623/ccs		TRUE		6015af9b85d408	6327c6fbf1	4101	Sense	P1.csv	FALSE	TRUE	108779286	108781542	2257	*	STXBP3	Exonic	genic				----22222	INDETERMINATE	0	1	0	1	2	3	0
1	108779733		1	*	108773784		5'-Flanked	m64152e_230202_080310/49152477/ccs		TRUE		6015af9b85d408	611fbf18e7	4102	Sense	P1.csv	FALSE	TRUE	108779286	108781542	2257	*	STXBP3	Exonic	genic				----22222	INDETERMINATE	0	1	0	1	2	3	0
1	108779733		1	*	108773784		5'-Flanked	m64152e_230202_080310/72878710/ccs		TRUE		6015af9b85d408	6327c6fbf1	4101	Sense	P1.csv	FALSE	TRUE	108779286	108781542	2257	*	STXBP3	Exonic	genic				----22222	INDETERMINATE	0	1	0	1	2	3	0
1	108779733		1	*	108773784		5'-Flanked	m64152e_230202_080310/90441054/ccs		TRUE		6015af9b85d408	cb5aa73de7	4107	Sense	P1.csv	FALSE	TRUE	108779286	108781542	2257	*	STXBP3	Exonic	genic				----22222	INDETERMINATE	0	1	0	1	2	3	0
1	108779733		1	*	108773784		5'-Flanked	m64152e_230202_080310/9503876/ccs		TRUE		6015af9b85d408	31eb47b532	4104	Sense	P1.csv	FALSE	TRUE	108779286	108781542	2257	*	STXBP3	Exonic	genic				----22222	INDETERMINATE	0	1	0	1	2	3	0
1		108779733	1	*		108773784	3'-Flanked	m64152e_230202_080310/104663173/ccs		TRUE		6015af9b85d408	e0744374b6	4097	Antisense	P1.csv	TRUE	FALSE	108779286	108781542	2257	*	STXBP3	Exonic	genic				----22222	INDETERMINATE	0	1	0	1	2	3	0
1		108779733	1	*		108773784	3'-Flanked	m64152e_230202_080310/118098147/ccs		TRUE		6015af9b85d408	31eb47b532	4104	Antisense	P1.csv	TRUE	FALSE	108779286	108781542	2257	*	STXBP3	Exonic	genic				----22222	INDETERMINATE	0	1	0	1	2	3	0
1		108779733	1	*		108773784	3'-Flanked	m64152e_230202_080310/118753053/ccs		TRUE		6015af9b85d408	5e9197c485	4100	Antisense	P1.csv	TRUE	FALSE	108779286	108781542	2257	*	STXBP3	Exonic	genic				----22222	INDETERMINATE	0	1	0	1	2	3	0
1		108779733	1	*		108773784	3'-Flanked	m64152e_230202_080310/121963677/ccs		TRUE		6015af9b85d408	611fbf18e7	4102	Antisense	P1.csv	TRUE	FALSE	108779286	108781542	2257	*	STXBP3	Exonic	genic				----22222	INDETERMINATE	0	1	0	1	2	3	0
1		108779733	1	*		108773784	3'-Flanked	m64152e_230202_080310/130156121/ccs		TRUE		6015af9b85d408	611fbf18e7	4102	Antisense	P1.csv	TRUE	FALSE	108779286	108781542	2257	*	STXBP3	Exonic	genic				----22222	INDETERMINATE	0	1	0	1	2	3	0
1		108779733	1	*		108773784	3'-Flanked	m64152e_230202_080310/130352409/ccs		TRUE		6015af9b85d408	f4396abb4a	4103	Antisense	P1.csv	TRUE	FALSE	108779286	108781542	2257	*	STXBP3	Exonic	genic				----22222	INDETERMINATE	0	1	0	1	2	3	0
1		108779733	1	*		108773784	3'-Flanked	m64152e_230202_080310/135922797/ccs		TRUE		6015af9b85d408	f4396abb4a	4103	Antisense	P1.csv	TRUE	FALSE	108779286	108781542	2257	*	STXBP3	Exonic	genic				----22222	INDETERMINATE	0	1	0	1	2	3	0
1		108779733	1	*		108773784	3'-Flanked	m64152e_230202_080310/152240314/ccs		TRUE		6015af9b85d408	f4396abb4a	4103	Antisense	P1.csv	TRUE	FALSE	108779286	108781542	2257	*	STXBP3	Exonic	genic				----22222	INDETERMINATE	0	1	0	1	2	3	0
1		108779733	1	*		108773784	3'-Flanked	m64152e_230202_080310/2884134/ccs		TRUE		6015af9b85d408	f4396abb4a	4103	Antisense	P1.csv	TRUE	FALSE	108779286	108781542	2257	*	STXBP3	Exonic	genic				----22222	INDETERMINATE	0	1	0	1	2	3	0
1		108779733	1	*		108773784	3'-Flanked	m64152e_230202_080310/39322914/ccs		TRUE		6015af9b85d408	f4396abb4a	4103	Antisense	P1.csv	TRUE	FALSE	108779286	108781542	2257	*	STXBP3	Exonic	genic				----22222	INDETERMINATE	0	1	0	1	2	3	0
1		108779733	1	*		108773784	3'-Flanked	m64152e_230202_080310/51053454/ccs		TRUE		6015af9b85d408	f4396abb4a	4103	Antisense	P1.csv	TRUE	FALSE	108779286	108781542	2257	*	STXBP3	Exonic	genic				----22222	INDETERMINATE	0	1	0	1	2	3	0
1		108779733	1	*		108773784	3'-Flanked	m64152e_230202_080310/55640600/ccs		TRUE		6015af9b85d408	f4396abb4a	4103	Antisense	P1.csv	TRUE	FALSE	108779286	108781542	2257	*	STXBP3	Exonic	genic				----22222	INDETERMINATE	0	1	0	1	2	3	0
1		108779733	1	*		108773784	3'-Flanked	m64152e_230202_080310/65798991/ccs		TRUE		6015af9b85d408	f4396abb4a	4103	Antisense	P1.csv	TRUE	FALSE	108779286	108781542	2257	*	STXBP3	Exonic	genic				201022222	INTERNAL DELETION	0	1	0	1	2	3	0	EPISOME BREAK IN VIF-VPR
1		108779733	1	*		108773784	3'-Flanked	m64152e_230202_080310/68881132/ccs		TRUE		6015af9b85d408	6327c6fbf1	4101	Antisense	P1.csv	TRUE	FALSE	108779286	108781542	2257	*	STXBP3	Exonic	genic				----22222	INDETERMINATE	0	1	0	1	2	3	0
1		108779733	1	*		108773784	3'-Flanked	m64152e_230202_080310/74058048/ccs		TRUE		6015af9b85d408	f4396abb4a	4103	Antisense	P1.csv	TRUE	FALSE	108779286	108781542	2257	*	STXBP3	Exonic	genic				----22222	INDETERMINATE	0	1	0	1	2	3	0
1		108779733	1	*		108773784	3'-Flanked	m64152e_230202_080310/98306635/ccs		TRUE		6015af9b85d408	f4396abb4a	4103	Antisense	P1.csv	TRUE	FALSE	108779286	108781542	2257	*	STXBP3	Exonic	genic				----22222	INDETERMINATE	0	1	0	1	2	3	0
1	110636118		1	*	110638066		5'-Flanked	m64152e_230202_080310/128059333/ccs		TRUE		26cdc150514c72	a787fb2149	7163	Antisense	P1.csv	FALSE	TRUE	110631474	110653559	22086	*			intergenic	DNA Repeat Element			2222221--	INDETERMINATE	1	0	0	3	3	3	1
1	110636119		1	*	110638066		5'-Flanked	m64152e_230202_080310/10028139/ccs		TRUE		26cdc150514c72	b3981e3a42	7186	Antisense	P1.csv	FALSE	TRUE	110631474	110653559	22086	*			intergenic	DNA Repeat Element			2222221--	INDETERMINATE	1	1	1	3	3	3	1
1	110636119		1	*	110638066		5'-Flanked	m64152e_230202_080310/102173030/ccs		TRUE		26cdc150514c72	5b95b57305	7189	Antisense	P1.csv	FALSE	TRUE	110631474	110653559	22086	*			intergenic	DNA Repeat Element			2222221--	INDETERMINATE	1	1	1	3	3	3	1
1	110636119		1	*	110638066		5'-Flanked	m64152e_230202_080310/104530810/ccs		TRUE		26cdc150514c72	002068872f	7168	Antisense	P1.csv	FALSE	TRUE	110631474	110653559	22086	*			intergenic	DNA Repeat Element			2222221--	INDETERMINATE	1	1	1	3	3	3	1
1	110636119		1	*	110638066		5'-Flanked	m64152e_230202_080310/111805621/ccs		TRUE		26cdc150514c72	b7f6a8e851	7183	Antisense	P1.csv	FALSE	TRUE	110631474	110653559	22086	*			intergenic	DNA Repeat Element			2222221--	INDETERMINATE	1	1	1	3	3	3	1
1	110636119		1	*	110638066		5'-Flanked	m64152e_230202_080310/113575732/ccs		TRUE		26cdc150514c72	b98a0467ae	7173	Antisense	P1.csv	FALSE	TRUE	110631474	110653559	22086	*			intergenic	DNA Repeat Element			2222221--	INDETERMINATE	1	1	1	3	3	3	1
1	110636119		1	*	110638066		5'-Flanked	m64152e_230202_080310/125894802/ccs		TRUE		26cdc150514c72	59210c891b	7184	Antisense	P1.csv	FALSE	TRUE	110631474	110653559	22086	*			intergenic	DNA Repeat Element			2222221--	INDETERMINATE	1	1	1	3	3	3	1
1	110636119		1	*	110638066		5'-Flanked	m64152e_230202_080310/131072665/ccs		TRUE		26cdc150514c72	b98a0467ae	7173	Antisense	P1.csv	FALSE	TRUE	110631474	110653559	22086	*			intergenic	DNA Repeat Element			2222221--	INDETERMINATE	1	1	1	3	3	3	1
1	110636119		1	*	110638066		5'-Flanked	m64152e_230202_080310/132907149/ccs		TRUE		26cdc150514c72	460636055f	7175	Antisense	P1.csv	FALSE	TRUE	110631474	110653559	22086	*			intergenic	DNA Repeat Element			2222221--	INDETERMINATE	1	1	1	3	3	3	1
1	110636119		1	*	110638066		5'-Flanked	m64152e_230202_080310/136249929/ccs		TRUE		26cdc150514c72	a6d7bd2a81	7194	Antisense	P1.csv	FALSE	TRUE	110631474	110653559	22086	*			intergenic	DNA Repeat Element			2222221--	INDETERMINATE	1	1	1	3	3	3	1
1	110636119		1	*	110638066		5'-Flanked	m64152e_230202_080310/138936744/ccs		TRUE		26cdc150514c72	b3981e3a42	7186	Antisense	P1.csv	FALSE	TRUE	110631474	110653559	22086	*			intergenic	DNA Repeat Element			2222221--	INDETERMINATE	1	1	1	3	3	3	1
1	110636119		1	*	110638066		5'-Flanked	m64152e_230202_080310/146669667/ccs		TRUE		26cdc150514c72	be4b5d9848	7201	Antisense	P1.csv	FALSE	TRUE	110631474	110653559	22086	*			intergenic	DNA Repeat Element			222222100	INTERNAL DELETION	1	0	0	3	3	3	1
1	110636119		1	*	110638066		5'-Flanked	m64152e_230202_080310/164758234/ccs		TRUE		26cdc150514c72	b3981e3a42	7186	Antisense	P1.csv	FALSE	TRUE	110631474	110653559	22086	*			intergenic	DNA Repeat Element			2222221--	INDETERMINATE	1	1	1	3	3	3	1
1	110636119		1	*	110638066		5'-Flanked	m64152e_230202_080310/174000814/ccs		TRUE		26cdc150514c72	613adcf4de	7185	Antisense	P1.csv	FALSE	TRUE	110631474	110653559	22086	*			intergenic	DNA Repeat Element			2222221--	INDETERMINATE	1	1	1	3	3	3	1
1	110636119		1	*	110638066		5'-Flanked	m64152e_230202_080310/178653522/ccs		TRUE		26cdc150514c72	10b45a5910	7187	Antisense	P1.csv	FALSE	TRUE	110631474	110653559	22086	*			intergenic	DNA Repeat Element			2222221--	INDETERMINATE	1	1	1	3	3	3	1
1	110636119		1	*	110638066		5'-Flanked	m64152e_230202_080310/20711856/ccs		TRUE		26cdc150514c72	b3981e3a42	7186	Antisense	P1.csv	FALSE	TRUE	110631474	110653559	22086	*			intergenic	DNA Repeat Element			2222221--	INDETERMINATE	1	1	1	3	3	3	1
1	110636119		1	*	110638066		5'-Flanked	m64152e_230202_080310/2622110/ccs		TRUE		26cdc150514c72	10b45a5910	7187	Antisense	P1.csv	FALSE	TRUE	110631474	110653559	22086	*			intergenic	DNA Repeat Element			2222221--	INDETERMINATE	1	1	1	3	3	3	1
1	110636119		1	*	110638066		5'-Flanked	m64152e_230202_080310/28772613/ccs		TRUE		26cdc150514c72	10b45a5910	7187	Antisense	P1.csv	FALSE	TRUE	110631474	110653559	22086	*			intergenic	DNA Repeat Element			2222221--	INDETERMINATE	1	1	1	3	3	3	1
1	110636119		1	*	110638066		5'-Flanked	m64152e_230202_080310/31262879/ccs		TRUE		26cdc150514c72	2c82489473	7181	Antisense	P1.csv	FALSE	TRUE	110631474	110653559	22086	*			intergenic	DNA Repeat Element			2222221--	INDETERMINATE	1	1	1	3	3	3	1
1	110636119		1	*	110638066		5'-Flanked	m64152e_230202_080310/36112318/ccs		TRUE		26cdc150514c72	59210c891b	7184	Antisense	P1.csv	FALSE	TRUE	110631474	110653559	22086	*			intergenic	DNA Repeat Element			2222221--	INDETERMINATE	1	1	1	3	3	3	1
1	110636119		1	*	110638066		5'-Flanked	m64152e_230202_080310/36242350/ccs		TRUE		26cdc150514c72	10b45a5910	7187	Antisense	P1.csv	FALSE	TRUE	110631474	110653559	22086	*			intergenic	DNA Repeat Element			2222221--	INDETERMINATE	1	1	1	3	3	3	1
1	110636119		1	*	110638066		5'-Flanked	m64152e_230202_080310/43909486/ccs		TRUE		26cdc150514c72	2c82489473	7181	Antisense	P1.csv	FALSE	TRUE	110631474	110653559	22086	*			intergenic	DNA Repeat Element			2222221--	INDETERMINATE	1	1	1	3	2	3	0
1	110636119		1	*	110638066		5'-Flanked	m64152e_230202_080310/44826969/ccs		TRUE		26cdc150514c72	613adcf4de	7185	Antisense	P1.csv	FALSE	TRUE	110631474	110653559	22086	*			intergenic	DNA Repeat Element			2222221--	INDETERMINATE	1	1	1	3	3	3	1
1	110636119		1	*	110638066		5'-Flanked	m64152e_230202_080310/4653226/ccs		TRUE		26cdc150514c72	002068872f	7168	Antisense	P1.csv	FALSE	TRUE	110631474	110653559	22086	*			intergenic	DNA Repeat Element			2222221--	INDETERMINATE	1	1	1	3	3	3	1
1	110636119		1	*	110638066		5'-Flanked	m64152e_230202_080310/62719099/ccs		TRUE		26cdc150514c72	b3981e3a42	7186	Antisense	P1.csv	FALSE	TRUE	110631474	110653559	22086	*			intergenic	DNA Repeat Element			2222221--	INDETERMINATE	1	1	1	3	3	3	1
1	110636119		1	*	110638066		5'-Flanked	m64152e_230202_080310/65472435/ccs		TRUE		26cdc150514c72	b3981e3a42	7186	Antisense	P1.csv	FALSE	TRUE	110631474	110653559	22086	*			intergenic	DNA Repeat Element			2222221--	INDETERMINATE	1	1	1	3	3	3	1
1	110636119		1	*	110638066		5'-Flanked	m64152e_230202_080310/72026827/ccs		TRUE		26cdc150514c72	c336430cb3	7179	Antisense	P1.csv	FALSE	TRUE	110631474	110653559	22086	*			intergenic	DNA Repeat Element			2222221--	INDETERMINATE	1	1	1	3	3	3	1
1	110636119		1	*	110638066		5'-Flanked	m64152e_230202_080310/72746187/ccs		TRUE		26cdc150514c72	b3981e3a42	7186	Antisense	P1.csv	FALSE	TRUE	110631474	110653559	22086	*			intergenic	DNA Repeat Element			2222221--	INDETERMINATE	1	1	1	3	3	3	1
1	110636119		1	*	110638066		5'-Flanked	m64152e_230202_080310/78972289/ccs		TRUE		26cdc150514c72	6f8ba01652	7228	Antisense	P1.csv	FALSE	TRUE	110631474	110653559	22086	*			intergenic	DNA Repeat Element			2222221--	INDETERMINATE	1	1	1	3	3	2	0
1	110636119		1	*	110638066		5'-Flanked	m64152e_230202_080310/84213919/ccs		TRUE		26cdc150514c72	b3981e3a42	7186	Antisense	P1.csv	FALSE	TRUE	110631474	110653559	22086	*			intergenic	DNA Repeat Element			2222221--	INDETERMINATE	1	1	1	3	3	3	1
1	110636119		1	*	110638066		5'-Flanked	m64152e_230202_080310/87229367/ccs		TRUE		26cdc150514c72	2c82489473	7181	Antisense	P1.csv	FALSE	TRUE	110631474	110653559	22086	*			intergenic	DNA Repeat Element			2222221--	INDETERMINATE	1	1	1	3	3	3	1
1	110636119		1	*	110638066		5'-Flanked	m64152e_230202_080310/88540059/ccs		TRUE		26cdc150514c72	3ed83c3a1e	7188	Antisense	P1.csv	FALSE	TRUE	110631474	110653559	22086	*			intergenic	DNA Repeat Element			2222221--	INDETERMINATE	1	1	1	3	3	3	1
1	110636119		1	*	110638066		5'-Flanked	m64152e_230202_080310/96666818/ccs		TRUE		26cdc150514c72	b7f6a8e851	7183	Antisense	P1.csv	FALSE	TRUE	110631474	110653559	22086	*			intergenic	DNA Repeat Element			2222221--	INDETERMINATE	1	1	1	3	3	3	1
1		110636119	1	*		110638066	3'-Flanked	m64152e_230202_080310/111085799/ccs		TRUE		26cdc150514c72	10b45a5910	7187	Sense	P1.csv	TRUE	FALSE	110631474	110653559	22086	*			intergenic	DNA Repeat Element			2222221--	INDETERMINATE	1	1	1	3	3	3	1
1		110636119	1	*		110638066	3'-Flanked	m64152e_230202_080310/119736364/ccs		TRUE		26cdc150514c72	2c82489473	7181	Sense	P1.csv	TRUE	FALSE	110631474	110653559	22086	*			intergenic	DNA Repeat Element			2222221--	INDETERMINATE	1	1	1	3	3	3	1
1		110636119	1	*		110638066	3'-Flanked	m64152e_230202_080310/121374662/ccs		TRUE		26cdc150514c72	3ed83c3a1e	7188	Sense	P1.csv	TRUE	FALSE	110631474	110653559	22086	*			intergenic	DNA Repeat Element			2222221--	INDETERMINATE	1	1	1	3	3	3	1
1		110636119	1	*		110638066	3'-Flanked	m64152e_230202_080310/124059767/ccs		TRUE		26cdc150514c72	b3981e3a42	7186	Sense	P1.csv	TRUE	FALSE	110631474	110653559	22086	*			intergenic	DNA Repeat Element			2222221--	INDETERMINATE	1	1	1	3	3	3	1
1		110636119	1	*		110638066	3'-Flanked	m64152e_230202_080310/1245540/ccs		TRUE		26cdc150514c72	10b45a5910	7187	Sense	P1.csv	TRUE	FALSE	110631474	110653559	22086	*			intergenic	DNA Repeat Element			2222221--	INDETERMINATE	1	1	1	3	3	3	1
1		110636119	1	*		110638066	3'-Flanked	m64152e_230202_080310/125370655/ccs		TRUE		26cdc150514c72	b3981e3a42	7186	Sense	P1.csv	TRUE	FALSE	110631474	110653559	22086	*			intergenic	DNA Repeat Element			2222221--	INDETERMINATE	1	1	1	3	3	3	1
1		110636119	1	*		110638066	3'-Flanked	m64152e_230202_080310/133713/ccs		TRUE		26cdc150514c72	613adcf4de	7185	Sense	P1.csv	TRUE	FALSE	110631474	110653559	22086	*			intergenic	DNA Repeat Element			2222221--	INDETERMINATE	1	1	1	3	3	3	1
1		110636119	1	*		110638066	3'-Flanked	m64152e_230202_080310/134349740/ccs		TRUE		26cdc150514c72	b3981e3a42	7186	Sense	P1.csv	TRUE	FALSE	110631474	110653559	22086	*			intergenic	DNA Repeat Element			2222221--	INDETERMINATE	1	0	0	3	3	3	1
1		110636119	1	*		110638066	3'-Flanked	m64152e_230202_080310/151390752/ccs		TRUE		26cdc150514c72	59210c891b	7184	Sense	P1.csv	TRUE	FALSE	110631474	110653559	22086	*			intergenic	DNA Repeat Element			2222221--	INDETERMINATE	1	1	1	3	3	3	1
1		110636119	1	*		110638066	3'-Flanked	m64152e_230202_080310/154992886/ccs		TRUE		26cdc150514c72	b7f6a8e851	7183	Sense	P1.csv	TRUE	FALSE	110631474	110653559	22086	*			intergenic	DNA Repeat Element			2222221--	INDETERMINATE	1	0	0	3	3	3	1
1		110636119	1	*		110638066	3'-Flanked	m64152e_230202_080310/156894207/ccs		TRUE		26cdc150514c72	5b95b57305	7189	Sense	P1.csv	TRUE	FALSE	110631474	110653559	22086	*			intergenic	DNA Repeat Element			2222221--	INDETERMINATE	1	1	1	3	3	3	1
1		110636119	1	*		110638066	3'-Flanked	m64152e_230202_080310/167642629/ccs		TRUE		26cdc150514c72	c336430cb3	7179	Sense	P1.csv	TRUE	FALSE	110631474	110653559	22086	*			intergenic	DNA Repeat Element			2222221--	INDETERMINATE	1	1	1	3	3	3	1
1		110636119	1	*		110638066	3'-Flanked	m64152e_230202_080310/169412524/ccs		TRUE		26cdc150514c72	c336430cb3	7179	Sense	P1.csv	TRUE	FALSE	110631474	110653559	22086	*			intergenic	DNA Repeat Element			2222221--	INDETERMINATE	1	0	0	3	3	3	1
1		110636119	1	*		110638066	3'-Flanked	m64152e_230202_080310/172230203/ccs		TRUE		26cdc150514c72	1cdd1bebcd	7190	Sense	P1.csv	TRUE	FALSE	110631474	110653559	22086	*			intergenic	DNA Repeat Element			2222221--	INDETERMINATE	1	1	1	3	3	3	1
1		110636119	1	*		110638066	3'-Flanked	m64152e_230202_080310/20907958/ccs		TRUE		26cdc150514c72	7c9ba06e61	7169	Sense	P1.csv	TRUE	FALSE	110631474	110653559	22086	*			intergenic	DNA Repeat Element			2222221--	INDETERMINATE	1	1	1	3	3	3	1
1		110636119	1	*		110638066	3'-Flanked	m64152e_230202_080310/27329169/ccs		TRUE		26cdc150514c72	b3981e3a42	7186	Sense	P1.csv	TRUE	FALSE	110631474	110653559	22086	*			intergenic	DNA Repeat Element			2222221--	INDETERMINATE	1	1	1	3	3	3	1
1		110636119	1	*		110638066	3'-Flanked	m64152e_230202_080310/27985762/ccs		TRUE		26cdc150514c72	10b45a5910	7187	Sense	P1.csv	TRUE	FALSE	110631474	110653559	22086	*			intergenic	DNA Repeat Element			2222221--	INDETERMINATE	1	1	1	3	3	3	1
1		110636119	1	*		110638066	3'-Flanked	m64152e_230202_080310/28050564/ccs		TRUE		26cdc150514c72	613adcf4de	7185	Sense	P1.csv	TRUE	FALSE	110631474	110653559	22086	*			intergenic	DNA Repeat Element			2222221--	INDETERMINATE	1	1	1	3	3	3	1
1		110636119	1	*		110638066	3'-Flanked	m64152e_230202_080310/31001218/ccs		TRUE		26cdc150514c72	b3981e3a42	7186	Sense	P1.csv	TRUE	FALSE	110631474	110653559	22086	*			intergenic	DNA Repeat Element			2222221--	INDETERMINATE	1	1	1	3	3	3	1
1		110636119	1	*		110638066	3'-Flanked	m64152e_230202_080310/36505607/ccs		TRUE		26cdc150514c72	b98a0467ae	7173	Sense	P1.csv	TRUE	FALSE	110631474	110653559	22086	*			intergenic	DNA Repeat Element			2222221--	INDETERMINATE	1	1	1	3	3	2	0
1		110636119	1	*		110638066	3'-Flanked	m64152e_230202_080310/38995937/ccs		TRUE		26cdc150514c72	87471642a9	7163	Sense	P1.csv	TRUE	FALSE	110631474	110653559	22086	*			intergenic	DNA Repeat Element			2222221--	INDETERMINATE	1	1	1	3	3	3	1
1		110636119	1	*		110638066	3'-Flanked	m64152e_230202_080310/66651099/ccs		TRUE		26cdc150514c72	b7f6a8e851	7183	Sense	P1.csv	TRUE	FALSE	110631474	110653559	22086	*			intergenic	DNA Repeat Element			2222221--	INDETERMINATE	1	1	1	3	3	3	1
1		110636119	1	*		110638066	3'-Flanked	m64152e_230202_080310/71829439/ccs		TRUE		26cdc150514c72	b3981e3a42	7186	Sense	P1.csv	TRUE	FALSE	110631474	110653559	22086	*			intergenic	DNA Repeat Element			2222221--	INDETERMINATE	1	1	1	3	3	3	1
1		110636119	1	*		110638066	3'-Flanked	m64152e_230202_080310/74909004/ccs		TRUE		26cdc150514c72	6afd535d42	7174	Sense	P1.csv	TRUE	FALSE	110631474	110653559	22086	*			intergenic	DNA Repeat Element			2222221--	INDETERMINATE	1	1	1	3	3	3	1
1		110636119	1	*		110638066	3'-Flanked	m64152e_230202_080310/76352229/ccs		TRUE		26cdc150514c72	7c9ba06e61	7169	Sense	P1.csv	TRUE	FALSE	110631474	110653559	22086	*			intergenic	DNA Repeat Element			2222221--	INDETERMINATE	1	1	1	3	3	3	1
1		110636119	1	*		110638066	3'-Flanked	m64152e_230202_080310/7996551/ccs		TRUE		26cdc150514c72	3ed83c3a1e	7188	Sense	P1.csv	TRUE	FALSE	110631474	110653559	22086	*			intergenic	DNA Repeat Element			2222221--	INDETERMINATE	1	1	1	3	3	3	1
1		110636119	1	*		110638066	3'-Flanked	m64152e_230202_080310/80283517/ccs		TRUE		26cdc150514c72	b3981e3a42	7186	Sense	P1.csv	TRUE	FALSE	110631474	110653559	22086	*			intergenic	DNA Repeat Element			2222221--	INDETERMINATE	1	1	1	3	3	3	1
1		110636119	1	*		110638066	3'-Flanked	m64152e_230202_080310/85723156/ccs		TRUE		26cdc150514c72	10b45a5910	7187	Sense	P1.csv	TRUE	FALSE	110631474	110653559	22086	*			intergenic	DNA Repeat Element			2222221--	INDETERMINATE	1	1	1	3	3	3	1
1		110636119	1	*		110638066	3'-Flanked	m64152e_230202_080310/85853039/ccs		TRUE		26cdc150514c72	6e3dc0587e	7059	Sense	P1.csv	TRUE	FALSE	110631474	110653559	22086	*			intergenic	DNA Repeat Element			2222221--	INDETERMINATE	1	0	0	3	3	3	1
1		110636119	1	*		110638066	3'-Flanked	m64152e_230202_080310/86311310/ccs		TRUE		26cdc150514c72	613adcf4de	7185	Sense	P1.csv	TRUE	FALSE	110631474	110653559	22086	*			intergenic	DNA Repeat Element			2222221--	INDETERMINATE	1	1	1	3	3	3	1
1		110636119	1	*		110638066	3'-Flanked	m64152e_230202_080310/88802803/ccs		TRUE		26cdc150514c72	613adcf4de	7185	Sense	P1.csv	TRUE	FALSE	110631474	110653559	22086	*			intergenic	DNA Repeat Element			2222221--	INDETERMINATE	1	1	1	3	3	3	1
1		110636119	1	*		110638066	3'-Flanked	m64152e_230202_080310/94964245/ccs		TRUE		26cdc150514c72	b3981e3a42	7186	Sense	P1.csv	TRUE	FALSE	110631474	110653559	22086	*			intergenic	DNA Repeat Element			2222221--	INDETERMINATE	1	1	1	3	3	3	1
1	111629678		1	*	111636885		5'-Flanked	m64152e_230202_080310/173015508/ccs		TRUE		123611548f92ee	5bcaf5ceac	4588	Antisense	P1.csv	FALSE	TRUE	111563953	111691360	127408	*	RAP1A	3'UTR	genic				---222222	INDETERMINATE	0	1	0	1	2	3	0
1	111629678		1	*	111636885		5'-Flanked	m64152e_230202_080310/28511048/ccs		TRUE		123611548f92ee	0759256786	4584	Antisense	P1.csv	FALSE	TRUE	111563953	111691360	127408	*	RAP1A	3'UTR	genic				---222222	INDETERMINATE	0	1	0	1	2	3	0
1		111629678	1	*		111636885	3'-Flanked	m64152e_230202_080310/18417765/ccs		TRUE		123611548f92ee	5bcaf5ceac	4588	Sense	P1.csv	TRUE	FALSE	111563953	111691360	127408	*	RAP1A	3'UTR	genic				---222222	INDETERMINATE	0	1	0	1	2	3	0
1		111629678	1	*		111636885	3'-Flanked	m64152e_230202_080310/92144454/ccs		TRUE		123611548f92ee	0f8426f95f	4586	Sense	P1.csv	TRUE	FALSE	111563953	111691360	127408	*	RAP1A	3'UTR	genic				---222222	INDETERMINATE	0	1	0	1	2	3	0
1	113852720		1	*	113861865		5'-Flanked	m64152e_230202_080310/147457240/ccs		TRUE		063eb0aab01f5a	e25b73e9c5	3994	Antisense	P1.csv	FALSE	TRUE	113852105	113854470	2366	*	ENSG00000231128///PTPN22	Intronic	genic				221------	INDETERMINATE	1	0	0	3	3	3	1
1	113852720		1	*	113861865		5'-Flanked	m64152e_230202_080310/155715981/ccs		TRUE		063eb0aab01f5a	f36cd8785d	3969	Antisense	P1.csv	FALSE	TRUE	113852105	113854470	2366	*	ENSG00000231128///PTPN22	Intronic	genic				221------	INDETERMINATE	1	0	0	3	3	3	1
1	113852720		1	*	113861865		5'-Flanked	m64152e_230202_080310/162990922/ccs		TRUE		063eb0aab01f5a	493d594fde	3977	Antisense	P1.csv	FALSE	TRUE	113852105	113854470	2366	*	ENSG00000231128///PTPN22	Intronic	genic				221------	INDETERMINATE	1	0	0	3	3	3	1
1	113852720		1	*	113861865		5'-Flanked	m64152e_230202_080310/50791156/ccs		TRUE		063eb0aab01f5a	493d594fde	3977	Antisense	P1.csv	FALSE	TRUE	113852105	113854470	2366	*	ENSG00000231128///PTPN22	Intronic	genic				221------	INDETERMINATE	1	0	0	3	3	3	1
1	113852720		1	*	113861865		5'-Flanked	m64152e_230202_080310/56493691/ccs		TRUE		063eb0aab01f5a	f028116c2c	3976	Antisense	P1.csv	FALSE	TRUE	113852105	113854470	2366	*	ENSG00000231128///PTPN22	Intronic	genic				221------	INDETERMINATE	1	0	0	3	3	3	1
1	113852720		1	*	113861865		5'-Flanked	m64152e_230202_080310/985573/ccs		TRUE		063eb0aab01f5a	f028116c2c	3976	Antisense	P1.csv	FALSE	TRUE	113852105	113854470	2366	*	ENSG00000231128///PTPN22	Intronic	genic				221------	INDETERMINATE	1	0	0	3	3	3	1
1		113852720	1	*		113861865	3'-Flanked	m64152e_230202_080310/118489361/ccs		TRUE		063eb0aab01f5a	93cf956760	3967	Sense	P1.csv	TRUE	FALSE	113852105	113854470	2366	*	ENSG00000231128///PTPN22	Intronic	genic				221------	INDETERMINATE	1	0	0	3	3	3	1
1		113852720	1	*		113861865	3'-Flanked	m64152e_230202_080310/93061169/ccs		TRUE		063eb0aab01f5a	493d594fde	3977	Sense	P1.csv	TRUE	FALSE	113852105	113854470	2366	*	ENSG00000231128///PTPN22	Intronic	genic				221------	INDETERMINATE	1	0	0	3	3	3	1
1	116550549		1	*	116549763		5'-Flanked	m64152e_230202_080310/104727027/ccs		TRUE		23e0d0bfc77a9b	9d0f9c9326	7212	Sense	P1.csv	FALSE	TRUE	116544605	116560023	15419	*	CD58	Intronic	genic	DNA Repeat Element			--2222222	PUTATIVELY INTACT	0	1	0	3	2	3	0
1	116550549		1	*	116549763		5'-Flanked	m64152e_230202_080310/105971850/ccs		TRUE		23e0d0bfc77a9b	dcc73b1b7b	7207	Sense	P1.csv	FALSE	TRUE	116544605	116560023	15419	*	CD58	Intronic	genic	DNA Repeat Element			--2222222	PUTATIVELY INTACT	0	1	0	3	2	3	0
1	116550549		1	*	116549763		5'-Flanked	m64152e_230202_080310/114492886/ccs		TRUE		23e0d0bfc77a9b	7f6f02fd07	7206	Sense	P1.csv	FALSE	TRUE	116544605	116560023	15419	*	CD58	Intronic	genic	DNA Repeat Element			--2222222	PUTATIVELY INTACT	0	1	0	3	2	3	0
1	116550549		1	*	116549763		5'-Flanked	m64152e_230202_080310/121046541/ccs		TRUE		23e0d0bfc77a9b	dcc73b1b7b	7207	Sense	P1.csv	FALSE	TRUE	116544605	116560023	15419	*	CD58	Intronic	genic	DNA Repeat Element			--2222222	PUTATIVELY INTACT	0	1	0	3	2	3	0
1	116550549		1	*	116549763		5'-Flanked	m64152e_230202_080310/123930141/ccs		TRUE		23e0d0bfc77a9b	dcc73b1b7b	7207	Sense	P1.csv	FALSE	TRUE	116544605	116560023	15419	*	CD58	Intronic	genic	DNA Repeat Element			--2222222	PUTATIVELY INTACT	0	1	0	1	2	3	0
1	116550549		1	*	116549763		5'-Flanked	m64152e_230202_080310/129566321/ccs		TRUE		23e0d0bfc77a9b	7f6f02fd07	7206	Sense	P1.csv	FALSE	TRUE	116544605	116560023	15419	*	CD58	Intronic	genic	DNA Repeat Element			--2222222	PUTATIVELY INTACT	0	1	0	3	2	3	0
1	116550549		1	*	116549763		5'-Flanked	m64152e_230202_080310/149161880/ccs		TRUE		23e0d0bfc77a9b	09782413f4	7229	Sense	P1.csv	FALSE	TRUE	116544605	116560023	15419	*	CD58	Intronic	genic	DNA Repeat Element			--2222222	PUTATIVELY INTACT	0	1	0	3	2	3	0
1	116550549		1	*	116549763		5'-Flanked	m64152e_230202_080310/163907676/ccs		TRUE		23e0d0bfc77a9b	0b5f85674b	7190	Sense	P1.csv	FALSE	TRUE	116544605	116560023	15419	*	CD58	Intronic	genic	DNA Repeat Element			--2222222	PUTATIVELY INTACT	0	1	0	3	2	3	0
1	116550549		1	*	116549763		5'-Flanked	m64152e_230202_080310/170724165/ccs		TRUE		23e0d0bfc77a9b	7f6f02fd07	7206	Sense	P1.csv	FALSE	TRUE	116544605	116560023	15419	*	CD58	Intronic	genic	DNA Repeat Element			--2222222	PUTATIVELY INTACT	0	1	0	3	2	3	0
1	116550549		1	*	116549763		5'-Flanked	m64152e_230202_080310/177736006/ccs		TRUE		23e0d0bfc77a9b	09782413f4	7229	Sense	P1.csv	FALSE	TRUE	116544605	116560023	15419	*	CD58	Intronic	genic	DNA Repeat Element			--2222222	PUTATIVELY INTACT	0	1	0	3	2	3	0
1	116550549		1	*	116549763		5'-Flanked	m64152e_230202_080310/19006036/ccs		TRUE		23e0d0bfc77a9b	7f6f02fd07	7206	Sense	P1.csv	FALSE	TRUE	116544605	116560023	15419	*	CD58	Intronic	genic	DNA Repeat Element			--2222222	PUTATIVELY INTACT	0	1	0	3	2	3	0
1	116550549		1	*	116549763		5'-Flanked	m64152e_230202_080310/35914355/ccs		TRUE		23e0d0bfc77a9b	a142a30eef	7205	Sense	P1.csv	FALSE	TRUE	116544605	116560023	15419	*	CD58	Intronic	genic	DNA Repeat Element			--2222222	PUTATIVELY INTACT	0	1	0	3	2	3	0
1	116550549		1	*	116549763		5'-Flanked	m64152e_230202_080310/39782742/ccs		TRUE		23e0d0bfc77a9b	a142a30eef	7205	Sense	P1.csv	FALSE	TRUE	116544605	116560023	15419	*	CD58	Intronic	genic	DNA Repeat Element			--2222222	PUTATIVELY INTACT	0	1	0	3	2	3	0
1	116550549		1	*	116549763		5'-Flanked	m64152e_230202_080310/41814351/ccs		TRUE		23e0d0bfc77a9b	7f6f02fd07	7206	Sense	P1.csv	FALSE	TRUE	116544605	116560023	15419	*	CD58	Intronic	genic	DNA Repeat Element			--2222222	PUTATIVELY INTACT	0	1	0	3	2	3	0
1	116550549		1	*	116549763		5'-Flanked	m64152e_230202_080310/44237059/ccs		TRUE		23e0d0bfc77a9b	23df3442e7	7199	Sense	P1.csv	FALSE	TRUE	116544605	116560023	15419	*	CD58	Intronic	genic	DNA Repeat Element			--2222222	PUTATIVELY INTACT	0	1	0	3	2	3	0
1	116550549		1	*	116549763		5'-Flanked	m64152e_230202_080310/46531966/ccs		TRUE		23e0d0bfc77a9b	a142a30eef	7205	Sense	P1.csv	FALSE	TRUE	116544605	116560023	15419	*	CD58	Intronic	genic	DNA Repeat Element			--2222222	PUTATIVELY INTACT	0	1	0	3	2	3	0
1	116550549		1	*	116549763		5'-Flanked	m64152e_230202_080310/61409599/ccs		TRUE		23e0d0bfc77a9b	a142a30eef	7205	Sense	P1.csv	FALSE	TRUE	116544605	116560023	15419	*	CD58	Intronic	genic	DNA Repeat Element			--2222222	PUTATIVELY INTACT	0	1	0	3	2	3	0
1	116550549		1	*	116549763		5'-Flanked	m64152e_230202_080310/88801487/ccs		TRUE		23e0d0bfc77a9b	78e8d296e7	7201	Sense	P1.csv	FALSE	TRUE	116544605	116560023	15419	*	CD58	Intronic	genic	DNA Repeat Element			--2222222	PUTATIVELY INTACT	0	1	0	3	2	3	0
1		116550549	1	*		116549763	3'-Flanked	m64152e_230202_080310/102565317/ccs		TRUE		23e0d0bfc77a9b	7f6f02fd07	7206	Antisense	P1.csv	TRUE	FALSE	116544605	116560023	15419	*	CD58	Intronic	genic	DNA Repeat Element			--2222222	PUTATIVELY INTACT	0	1	0	3	2	3	0
1		116550549	1	*		116549763	3'-Flanked	m64152e_230202_080310/104662852/ccs		TRUE		23e0d0bfc77a9b	7f6f02fd07	7206	Antisense	P1.csv	TRUE	FALSE	116544605	116560023	15419	*	CD58	Intronic	genic	DNA Repeat Element			--2222222	PUTATIVELY INTACT	0	1	0	3	2	3	0
1		116550549	1	*		116549763	3'-Flanked	m64152e_230202_080310/107282686/ccs		TRUE		23e0d0bfc77a9b	7f6f02fd07	7206	Antisense	P1.csv	TRUE	FALSE	116544605	116560023	15419	*	CD58	Intronic	genic	DNA Repeat Element			--2222222	PUTATIVELY INTACT	0	1	0	3	2	3	0
1		116550549	1	*		116549763	3'-Flanked	m64152e_230202_080310/109511651/ccs		TRUE		23e0d0bfc77a9b	7f6f02fd07	7206	Antisense	P1.csv	TRUE	FALSE	116544605	116560023	15419	*	CD58	Intronic	genic	DNA Repeat Element			--2222222	PUTATIVELY INTACT	0	1	0	3	2	3	0
1		116550549	1	*		116549763	3'-Flanked	m64152e_230202_080310/112657739/ccs		TRUE		23e0d0bfc77a9b	f0eab0eb9e	7210	Antisense	P1.csv	TRUE	FALSE	116544605	116560023	15419	*	CD58	Intronic	genic	DNA Repeat Element			--2222222	PUTATIVELY INTACT	0	1	0	3	2	3	0
1		116550549	1	*		116549763	3'-Flanked	m64152e_230202_080310/113574806/ccs		TRUE		23e0d0bfc77a9b	7f6f02fd07	7206	Antisense	P1.csv	TRUE	FALSE	116544605	116560023	15419	*	CD58	Intronic	genic	DNA Repeat Element			--2222222	PUTATIVELY INTACT	0	1	0	3	2	3	0
1		116550549	1	*		116549763	3'-Flanked	m64152e_230202_080310/126091372/ccs		TRUE		23e0d0bfc77a9b	2e6e096bf7	7209	Antisense	P1.csv	TRUE	FALSE	116544605	116560023	15419	*	CD58	Intronic	genic	DNA Repeat Element			--2222222	PUTATIVELY INTACT	0	1	0	3	2	3	0
1		116550549	1	*		116549763	3'-Flanked	m64152e_230202_080310/14943209/ccs		TRUE		23e0d0bfc77a9b	cce7242f79	7191	Antisense	P1.csv	TRUE	FALSE	116544605	116560023	15419	*	CD58	Intronic	genic	DNA Repeat Element			--2222222	PUTATIVELY INTACT	0	1	0	3	2	3	0
1		116550549	1	*		116549763	3'-Flanked	m64152e_230202_080310/153289833/ccs		TRUE		23e0d0bfc77a9b	3addd05ddf	7204	Antisense	P1.csv	TRUE	FALSE	116544605	116560023	15419	*	CD58	Intronic	genic	DNA Repeat Element			--2222222	PUTATIVELY INTACT	0	1	0	3	2	3	0
1		116550549	1	*		116549763	3'-Flanked	m64152e_230202_080310/155648805/ccs		TRUE		23e0d0bfc77a9b	ea39fcfd9a	7203	Antisense	P1.csv	TRUE	FALSE	116544605	116560023	15419	*	CD58	Intronic	genic	DNA Repeat Element			--2222222	PUTATIVELY INTACT	0	1	0	3	2	3	0
1		116550549	1	*		116549763	3'-Flanked	m64152e_230202_080310/169411546/ccs		TRUE		23e0d0bfc77a9b	7f6f02fd07	7206	Antisense	P1.csv	TRUE	FALSE	116544605	116560023	15419	*	CD58	Intronic	genic	DNA Repeat Element			--2222222	PUTATIVELY INTACT	0	1	0	3	2	3	0
1		116550549	1	*		116549763	3'-Flanked	m64152e_230202_080310/180486777/ccs		TRUE		23e0d0bfc77a9b	7f6f02fd07	7206	Antisense	P1.csv	TRUE	FALSE	116544605	116560023	15419	*	CD58	Intronic	genic	DNA Repeat Element			--2222222	PUTATIVELY INTACT	0	1	0	3	2	3	0
1		116550549	1	*		116549763	3'-Flanked	m64152e_230202_080310/24119461/ccs		TRUE		23e0d0bfc77a9b	a142a30eef	7205	Antisense	P1.csv	TRUE	FALSE	116544605	116560023	15419	*	CD58	Intronic	genic	DNA Repeat Element			--2222222	PUTATIVELY INTACT	0	1	0	3	2	3	0
1		116550549	1	*		116549763	3'-Flanked	m64152e_230202_080310/34932518/ccs		TRUE		23e0d0bfc77a9b	7f6f02fd07	7206	Antisense	P1.csv	TRUE	FALSE	116544605	116560023	15419	*	CD58	Intronic	genic	DNA Repeat Element			--2222222	PUTATIVELY INTACT	0	1	0	3	2	3	0
1		116550549	1	*		116549763	3'-Flanked	m64152e_230202_080310/36111801/ccs		TRUE		23e0d0bfc77a9b	7f6f02fd07	7206	Antisense	P1.csv	TRUE	FALSE	116544605	116560023	15419	*	CD58	Intronic	genic	DNA Repeat Element			--2222222	PUTATIVELY INTACT	0	1	0	3	2	3	0
1		116550549	1	*		116549763	3'-Flanked	m64152e_230202_080310/40438504/ccs		TRUE		23e0d0bfc77a9b	dcc73b1b7b	7207	Antisense	P1.csv	TRUE	FALSE	116544605	116560023	15419	*	CD58	Intronic	genic	DNA Repeat Element			--2222222	PUTATIVELY INTACT	0	1	0	3	2	3	0
1		116550549	1	*		116549763	3'-Flanked	m64152e_230202_080310/42468271/ccs		TRUE		23e0d0bfc77a9b	dcc73b1b7b	7207	Antisense	P1.csv	TRUE	FALSE	116544605	116560023	15419	*	CD58	Intronic	genic	DNA Repeat Element			--2222222	PUTATIVELY INTACT	0	1	0	3	2	3	0
1		116550549	1	*		116549763	3'-Flanked	m64152e_230202_080310/60228491/ccs		TRUE		23e0d0bfc77a9b	7f6f02fd07	7206	Antisense	P1.csv	TRUE	FALSE	116544605	116560023	15419	*	CD58	Intronic	genic	DNA Repeat Element			--2222222	PUTATIVELY INTACT	0	1	0	3	2	3	0
1		116550549	1	*		116549763	3'-Flanked	m64152e_230202_080310/69600332/ccs		TRUE		23e0d0bfc77a9b	7f6f02fd07	7206	Antisense	P1.csv	TRUE	FALSE	116544605	116560023	15419	*	CD58	Intronic	genic	DNA Repeat Element			--2222222	PUTATIVELY INTACT	0	1	0	3	2	3	0
1		116550549	1	*		116549763	3'-Flanked	m64152e_230202_080310/73598884/ccs		TRUE		23e0d0bfc77a9b	7f6f02fd07	7206	Antisense	P1.csv	TRUE	FALSE	116544605	116560023	15419	*	CD58	Intronic	genic	DNA Repeat Element			--2222222	PUTATIVELY INTACT	0	1	0	3	2	3	0
1		116550549	1	*		116549763	3'-Flanked	m64152e_230202_080310/80021507/ccs		TRUE		23e0d0bfc77a9b	a142a30eef	7205	Antisense	P1.csv	TRUE	FALSE	116544605	116560023	15419	*	CD58	Intronic	genic	DNA Repeat Element			--2222222	PUTATIVELY INTACT	0	1	0	3	2	3	0
1		116550549	1	*		116549763	3'-Flanked	m64152e_230202_080310/81134461/ccs		TRUE		23e0d0bfc77a9b	7f6f02fd07	7206	Antisense	P1.csv	TRUE	FALSE	116544605	116560023	15419	*	CD58	Intronic	genic	DNA Repeat Element			--2222222	PUTATIVELY INTACT	0	1	0	3	2	3	0
1		116550549	1	*		116549763	3'-Flanked	m64152e_230202_080310/90768900/ccs		TRUE		23e0d0bfc77a9b	7f6f02fd07	7206	Antisense	P1.csv	TRUE	FALSE	116544605	116560023	15419	*	CD58	Intronic	genic	DNA Repeat Element			--2222222	PUTATIVELY INTACT	0	1	0	3	2	3	0
1		116550549	1	*		116549763	3'-Flanked	m64152e_230202_080310/95093288/ccs		TRUE		23e0d0bfc77a9b	dd1c91b815	7202	Antisense	P1.csv	TRUE	FALSE	116544605	116560023	15419	*	CD58	Intronic	genic	DNA Repeat Element			--2222222	PUTATIVELY INTACT	0	1	0	3	2	3	0
1		116550549	1	*		116549771	3'-Flanked	m64152e_230202_080310/64160769/ccs		TRUE		23e0d0bfc77a9b	795281f220	7207	Antisense	P1.csv	TRUE	FALSE	116544605	116560023	15419	*	CD58	Intronic	genic	DNA Repeat Element			--2222222	PUTATIVELY INTACT	0	1	0	3	2	3	0
1	143258150		1	*	143266290		5'-Flanked	m64152e_230202_080310/22348006/ccs		TRUE		b972a022e4075b	12698f88f3	5158	Antisense	P1.csv	FALSE	TRUE	121580524	143343179	21762656	*			intergenic				2221-----	INDETERMINATE	1	0	0	3	3	3	1
1	143258150		1	*	143270837		5'-Flanked	m64152e_230202_080310/164825949/ccs		TRUE		b972a022e4075b	2d259e406b	5130	Antisense	P1.csv	FALSE	TRUE	121580524	143343179	21762656	*			intergenic				2221-----	INDETERMINATE	1	0	0	3	3	3	1
1	143258150		1	*	143270837		5'-Flanked	m64152e_230202_080310/30278918/ccs		TRUE		b972a022e4075b	5489880952	5156	Antisense	P1.csv	FALSE	TRUE	121580524	143343179	21762656	*			intergenic				2221-----	INDETERMINATE	1	0	0	3	3	3	1
1		143258150	1	*		143266290	3'-Flanked	m64152e_230202_080310/118686169/ccs		TRUE		b972a022e4075b	c129dc24ae	5157	Sense	P1.csv	TRUE	FALSE	121580524	143343179	21762656	*			intergenic				2221-----	INDETERMINATE	1	0	0	3	3	3	1
1		143258150	1	*		143266290	3'-Flanked	m64152e_230202_080310/16449634/ccs		TRUE		b972a022e4075b	daac3d6734	5154	Sense	P1.csv	TRUE	FALSE	121580524	143343179	21762656	*			intergenic				2221-----	INDETERMINATE	1	0	0	3	3	3	1
1		143258150	1	*		143270837	3'-Flanked	m64152e_230202_080310/64750511/ccs		TRUE		b972a022e4075b	b4c96f708e	5155	Sense	P1.csv	TRUE	FALSE	121580524	143343179	21762656	*			intergenic				2221-----	INDETERMINATE	1	0	0	3	3	3	1
1	150836322		1	*	150830756		5'-Flanked	m64152e_230202_080310/10421662/ccs		TRUE		4cfc0ca8cf7ebf	4a4092db37	2954	Sense	P1.csv	FALSE	TRUE	150836280	150836499	220	*	ARNT	Exonic	genic				------222	INDETERMINATE	0	1	0	1	0	3	0
1	150836322		1	*	150830756		5'-Flanked	m64152e_230202_080310/106825316/ccs		TRUE		4cfc0ca8cf7ebf	78278bbd87	2960	Sense	P1.csv	FALSE	TRUE	150836280	150836499	220	*	ARNT	Exonic	genic				------222	INDETERMINATE	0	1	0	1	0	3	0
1	150836322		1	*	150830756		5'-Flanked	m64152e_230202_080310/109183158/ccs		TRUE		4cfc0ca8cf7ebf	78278bbd87	2960	Sense	P1.csv	FALSE	TRUE	150836280	150836499	220	*	ARNT	Exonic	genic				------222	INDETERMINATE	0	1	0	1	0	3	0
1	150836322		1	*	150830756		5'-Flanked	m64152e_230202_080310/120784656/ccs		TRUE		4cfc0ca8cf7ebf	f18256d74d	2958	Sense	P1.csv	FALSE	TRUE	150836280	150836499	220	*	ARNT	Exonic	genic				------222	INDETERMINATE	0	1	0	1	0	3	0
1	150836322		1	*	150830756		5'-Flanked	m64152e_230202_080310/126878255/ccs		TRUE		4cfc0ca8cf7ebf	0765150b1f	2961	Sense	P1.csv	FALSE	TRUE	150836280	150836499	220	*	ARNT	Exonic	genic				------222	INDETERMINATE	0	1	0	1	0	3	0
1	150836322		1	*	150830756		5'-Flanked	m64152e_230202_080310/130615150/ccs		TRUE		4cfc0ca8cf7ebf	78278bbd87	2960	Sense	P1.csv	FALSE	TRUE	150836280	150836499	220	*	ARNT	Exonic	genic				------222	INDETERMINATE	0	1	0	1	0	3	0
1	150836322		1	*	150830756		5'-Flanked	m64152e_230202_080310/134547394/ccs		TRUE		4cfc0ca8cf7ebf	a2380da33f	2955	Sense	P1.csv	FALSE	TRUE	150836280	150836499	220	*	ARNT	Exonic	genic				------222	INDETERMINATE	0	1	0	1	0	3	0
1	150836322		1	*	150830756		5'-Flanked	m64152e_230202_080310/134742070/ccs		TRUE		4cfc0ca8cf7ebf	0765150b1f	2961	Sense	P1.csv	FALSE	TRUE	150836280	150836499	220	*	ARNT	Exonic	genic				------222	INDETERMINATE	0	1	0	1	0	3	0
1	150836322		1	*	150830756		5'-Flanked	m64152e_230202_080310/156239446/ccs		TRUE		4cfc0ca8cf7ebf	8d9045a40e	2962	Sense	P1.csv	FALSE	TRUE	150836280	150836499	220	*	ARNT	Exonic	genic				------222	INDETERMINATE	0	1	0	1	0	3	0
1	150836322		1	*	150830756		5'-Flanked	m64152e_230202_080310/158468471/ccs		TRUE		4cfc0ca8cf7ebf	f18256d74d	2958	Sense	P1.csv	FALSE	TRUE	150836280	150836499	220	*	ARNT	Exonic	genic				------222	INDETERMINATE	0	1	0	1	0	3	0
1	150836322		1	*	150830756		5'-Flanked	m64152e_230202_080310/15991835/ccs		TRUE		4cfc0ca8cf7ebf	78278bbd87	2960	Sense	P1.csv	FALSE	TRUE	150836280	150836499	220	*	ARNT	Exonic	genic				------222	INDETERMINATE	0	1	0	1	0	3	0
1	150836322		1	*	150830756		5'-Flanked	m64152e_230202_080310/161416894/ccs		TRUE		4cfc0ca8cf7ebf	4ec782d88a	2959	Sense	P1.csv	FALSE	TRUE	150836280	150836499	220	*	ARNT	Exonic	genic				------222	INDETERMINATE	0	1	0	1	0	3	0
1	150836322		1	*	150830756		5'-Flanked	m64152e_230202_080310/161876484/ccs		TRUE		4cfc0ca8cf7ebf	4ec782d88a	2959	Sense	P1.csv	FALSE	TRUE	150836280	150836499	220	*	ARNT	Exonic	genic				------222	INDETERMINATE	0	1	0	1	0	3	0
1	150836322		1	*	150830756		5'-Flanked	m64152e_230202_080310/165743041/ccs		TRUE		4cfc0ca8cf7ebf	78278bbd87	2960	Sense	P1.csv	FALSE	TRUE	150836280	150836499	220	*	ARNT	Exonic	genic				------222	INDETERMINATE	0	1	0	1	0	3	0
1	150836322		1	*	150830756		5'-Flanked	m64152e_230202_080310/16647022/ccs		TRUE		4cfc0ca8cf7ebf	0765150b1f	2961	Sense	P1.csv	FALSE	TRUE	150836280	150836499	220	*	ARNT	Exonic	genic				201000222	INTERNAL DELETION	0	1	0	1	0	3	0	EPISOME BREAK IN VPU-ENV
1	150836322		1	*	150830756		5'-Flanked	m64152e_230202_080310/177537774/ccs		TRUE		4cfc0ca8cf7ebf	78278bbd87	2960	Sense	P1.csv	FALSE	TRUE	150836280	150836499	220	*	ARNT	Exonic	genic				------222	INDETERMINATE	0	1	0	1	0	3	0
1	150836322		1	*	150830756		5'-Flanked	m64152e_230202_080310/177735285/ccs		TRUE		4cfc0ca8cf7ebf	78278bbd87	2960	Sense	P1.csv	FALSE	TRUE	150836280	150836499	220	*	ARNT	Exonic	genic				------222	INDETERMINATE	0	1	0	1	0	3	0
1	150836322		1	*	150830756		5'-Flanked	m64152e_230202_080310/21891503/ccs		TRUE		4cfc0ca8cf7ebf	78278bbd87	2960	Sense	P1.csv	FALSE	TRUE	150836280	150836499	220	*	ARNT	Exonic	genic				------222	INDETERMINATE	0	1	0	1	0	3	0
1	150836322		1	*	150830756		5'-Flanked	m64152e_230202_080310/24250904/ccs		TRUE		4cfc0ca8cf7ebf	75177a029f	2969	Sense	P1.csv	FALSE	TRUE	150836280	150836499	220	*	ARNT	Exonic	genic				------222	INDETERMINATE	0	1	0	1	0	3	0
1	150836322		1	*	150830756		5'-Flanked	m64152e_230202_080310/24905552/ccs		TRUE		4cfc0ca8cf7ebf	78278bbd87	2960	Sense	P1.csv	FALSE	TRUE	150836280	150836499	220	*	ARNT	Exonic	genic				------222	INDETERMINATE	0	1	0	1	0	3	0
1	150836322		1	*	150830756		5'-Flanked	m64152e_230202_080310/29230012/ccs		TRUE		4cfc0ca8cf7ebf	96fc2567fc	2977	Sense	P1.csv	FALSE	TRUE	150836280	150836499	220	*	ARNT	Exonic	genic				------222	INDETERMINATE	0	1	0	1	0	3	0
1	150836322		1	*	150830756		5'-Flanked	m64152e_230202_080310/39388299/ccs		TRUE		4cfc0ca8cf7ebf	78278bbd87	2960	Sense	P1.csv	FALSE	TRUE	150836280	150836499	220	*	ARNT	Exonic	genic				------222	INDETERMINATE	0	1	0	1	0	3	0
1	150836322		1	*	150830756		5'-Flanked	m64152e_230202_080310/41421076/ccs		TRUE		4cfc0ca8cf7ebf	97a51d361d	2966	Sense	P1.csv	FALSE	TRUE	150836280	150836499	220	*	ARNT	Exonic	genic				------222	INDETERMINATE	0	1	0	1	0	3	0
1	150836322		1	*	150830756		5'-Flanked	m64152e_230202_080310/50071952/ccs		TRUE		4cfc0ca8cf7ebf	0765150b1f	2961	Sense	P1.csv	FALSE	TRUE	150836280	150836499	220	*	ARNT	Exonic	genic				------222	INDETERMINATE	0	1	0	1	0	3	0
1	150836322		1	*	150830756		5'-Flanked	m64152e_230202_080310/61016760/ccs		TRUE		4cfc0ca8cf7ebf	78278bbd87	2960	Sense	P1.csv	FALSE	TRUE	150836280	150836499	220	*	ARNT	Exonic	genic				------222	INDETERMINATE	0	1	0	1	0	3	0
1	150836322		1	*	150830756		5'-Flanked	m64152e_230202_080310/62783851/ccs		TRUE		4cfc0ca8cf7ebf	ad64642dab	2956	Sense	P1.csv	FALSE	TRUE	150836280	150836499	220	*	ARNT	Exonic	genic				------222	INDETERMINATE	0	1	0	1	0	3	0
1	150836322		1	*	150830756		5'-Flanked	m64152e_230202_080310/65996099/ccs		TRUE		4cfc0ca8cf7ebf	8d9045a40e	2962	Sense	P1.csv	FALSE	TRUE	150836280	150836499	220	*	ARNT	Exonic	genic				------222	INDETERMINATE	0	1	0	1	0	3	0
1	150836322		1	*	150830756		5'-Flanked	m64152e_230202_080310/66128599/ccs		TRUE		4cfc0ca8cf7ebf	78278bbd87	2960	Sense	P1.csv	FALSE	TRUE	150836280	150836499	220	*	ARNT	Exonic	genic				------222	INDETERMINATE	0	1	0	1	0	3	0
1	150836322		1	*	150830756		5'-Flanked	m64152e_230202_080310/68355140/ccs		TRUE		4cfc0ca8cf7ebf	8f6324fb79	2963	Sense	P1.csv	FALSE	TRUE	150836280	150836499	220	*	ARNT	Exonic	genic				------222	INDETERMINATE	0	1	0	1	0	3	0
1	150836322		1	*	150830756		5'-Flanked	m64152e_230202_080310/73271795/ccs		TRUE		4cfc0ca8cf7ebf	78278bbd87	2960	Sense	P1.csv	FALSE	TRUE	150836280	150836499	220	*	ARNT	Exonic	genic				------222	INDETERMINATE	0	1	0	1	0	3	0
1	150836322		1	*	150830756		5'-Flanked	m64152e_230202_080310/74122738/ccs		TRUE		4cfc0ca8cf7ebf	4ec782d88a	2959	Sense	P1.csv	FALSE	TRUE	150836280	150836499	220	*	ARNT	Exonic	genic				------222	INDETERMINATE	0	1	0	1	0	3	0
1	150836322		1	*	150830756		5'-Flanked	m64152e_230202_080310/7801096/ccs		TRUE		4cfc0ca8cf7ebf	78278bbd87	2960	Sense	P1.csv	FALSE	TRUE	150836280	150836499	220	*	ARNT	Exonic	genic				------222	INDETERMINATE	0	1	0	1	0	3	0
1	150836322		1	*	150830756		5'-Flanked	m64152e_230202_080310/89851918/ccs		TRUE		4cfc0ca8cf7ebf	78278bbd87	2960	Sense	P1.csv	FALSE	TRUE	150836280	150836499	220	*	ARNT	Exonic	genic				------222	INDETERMINATE	0	1	0	1	0	3	0
1	150836322		1	*	150830756		5'-Flanked	m64152e_230202_080310/90834621/ccs		TRUE		4cfc0ca8cf7ebf	4ec782d88a	2959	Sense	P1.csv	FALSE	TRUE	150836280	150836499	220	*	ARNT	Exonic	genic				------222	INDETERMINATE	0	1	0	1	0	3	0
1	150836322		1	*	150830756		5'-Flanked	m64152e_230202_080310/94699877/ccs		TRUE		4cfc0ca8cf7ebf	78278bbd87	2960	Sense	P1.csv	FALSE	TRUE	150836280	150836499	220	*	ARNT	Exonic	genic				------222	INDETERMINATE	0	1	0	1	0	3	0
1	150836322		1	*	150830756		5'-Flanked	m64152e_230202_080310/99811823/ccs		TRUE		4cfc0ca8cf7ebf	f18256d74d	2958	Sense	P1.csv	FALSE	TRUE	150836280	150836499	220	*	ARNT	Exonic	genic				------222	INDETERMINATE	0	1	0	1	0	3	0
1	150836322		1	*	150830760		5'-Flanked	m64152e_230202_080310/105515559/ccs		TRUE		4cfc0ca8cf7ebf	ea6749db98	2960	Sense	P1.csv	FALSE	TRUE	150836280	150836499	220	*	ARNT	Exonic	genic				------222	INDETERMINATE	0	1	0	1	0	3	0
1		150836322	1	*		150830756	3'-Flanked	m64152e_230202_080310/100401665/ccs		TRUE		4cfc0ca8cf7ebf	75177a029f	2969	Antisense	P1.csv	TRUE	FALSE	150836280	150836499	220	*	ARNT	Exonic	genic				------222	INDETERMINATE	0	1	0	1	0	3	0
1		150836322	1	*		150830756	3'-Flanked	m64152e_230202_080310/116263517/ccs		TRUE		4cfc0ca8cf7ebf	bc940faedc	2957	Antisense	P1.csv	TRUE	FALSE	150836280	150836499	220	*	ARNT	Exonic	genic				------222	INDETERMINATE	0	1	0	1	0	3	0
1		150836322	1	*		150830756	3'-Flanked	m64152e_230202_080310/118031783/ccs		TRUE		4cfc0ca8cf7ebf	78278bbd87	2960	Antisense	P1.csv	TRUE	FALSE	150836280	150836499	220	*	ARNT	Exonic	genic				------222	INDETERMINATE	0	1	0	1	0	3	0
1		150836322	1	*		150830756	3'-Flanked	m64152e_230202_080310/119277503/ccs		TRUE		4cfc0ca8cf7ebf	78278bbd87	2960	Antisense	P1.csv	TRUE	FALSE	150836280	150836499	220	*	ARNT	Exonic	genic				------222	INDETERMINATE	0	1	0	1	0	3	0
1		150836322	1	*		150830756	3'-Flanked	m64152e_230202_080310/119736650/ccs		TRUE		4cfc0ca8cf7ebf	78278bbd87	2960	Antisense	P1.csv	TRUE	FALSE	150836280	150836499	220	*	ARNT	Exonic	genic				------222	INDETERMINATE	0	1	0	1	0	3	0
1		150836322	1	*		150830756	3'-Flanked	m64152e_230202_080310/120326606/ccs		TRUE		4cfc0ca8cf7ebf	4ec782d88a	2959	Antisense	P1.csv	TRUE	FALSE	150836280	150836499	220	*	ARNT	Exonic	genic				------222	INDETERMINATE	0	1	0	1	0	3	0
1		150836322	1	*		150830756	3'-Flanked	m64152e_230202_080310/121504994/ccs		TRUE		4cfc0ca8cf7ebf	bc940faedc	2957	Antisense	P1.csv	TRUE	FALSE	150836280	150836499	220	*	ARNT	Exonic	genic				------222	INDETERMINATE	0	1	0	1	0	3	0
1		150836322	1	*		150830756	3'-Flanked	m64152e_230202_080310/125567505/ccs		TRUE		4cfc0ca8cf7ebf	78278bbd87	2960	Antisense	P1.csv	TRUE	FALSE	150836280	150836499	220	*	ARNT	Exonic	genic				------222	INDETERMINATE	0	1	0	1	0	3	0
1		150836322	1	*		150830756	3'-Flanked	m64152e_230202_080310/132842022/ccs		TRUE		4cfc0ca8cf7ebf	78278bbd87	2960	Antisense	P1.csv	TRUE	FALSE	150836280	150836499	220	*	ARNT	Exonic	genic				------222	INDETERMINATE	0	1	0	1	0	3	0
1		150836322	1	*		150830756	3'-Flanked	m64152e_230202_080310/136382693/ccs		TRUE		4cfc0ca8cf7ebf	f18256d74d	2958	Antisense	P1.csv	TRUE	FALSE	150836280	150836499	220	*	ARNT	Exonic	genic				------222	INDETERMINATE	0	1	0	1	0	3	0
1		150836322	1	*		150830756	3'-Flanked	m64152e_230202_080310/143919608/ccs		TRUE		4cfc0ca8cf7ebf	78278bbd87	2960	Antisense	P1.csv	TRUE	FALSE	150836280	150836499	220	*	ARNT	Exonic	genic				------222	INDETERMINATE	0	1	0	1	0	3	0
1		150836322	1	*		150830756	3'-Flanked	m64152e_230202_080310/153813757/ccs		TRUE		4cfc0ca8cf7ebf	78278bbd87	2960	Antisense	P1.csv	TRUE	FALSE	150836280	150836499	220	*	ARNT	Exonic	genic				------222	INDETERMINATE	0	1	0	1	0	3	0
1		150836322	1	*		150830756	3'-Flanked	m64152e_230202_080310/155976835/ccs		TRUE		4cfc0ca8cf7ebf	0765150b1f	2961	Antisense	P1.csv	TRUE	FALSE	150836280	150836499	220	*	ARNT	Exonic	genic				------222	INDETERMINATE	0	1	0	1	0	3	0
1		150836322	1	*		150830756	3'-Flanked	m64152e_230202_080310/15992469/ccs		TRUE		4cfc0ca8cf7ebf	0765150b1f	2961	Antisense	P1.csv	TRUE	FALSE	150836280	150836499	220	*	ARNT	Exonic	genic				------222	INDETERMINATE	0	1	0	1	0	3	0
1		150836322	1	*		150830756	3'-Flanked	m64152e_230202_080310/161155162/ccs		TRUE		4cfc0ca8cf7ebf	0765150b1f	2961	Antisense	P1.csv	TRUE	FALSE	150836280	150836499	220	*	ARNT	Exonic	genic				------222	INDETERMINATE	0	1	0	1	0	3	0
1		150836322	1	*		150830756	3'-Flanked	m64152e_230202_080310/163972115/ccs		TRUE		4cfc0ca8cf7ebf	0765150b1f	2961	Antisense	P1.csv	TRUE	FALSE	150836280	150836499	220	*	ARNT	Exonic	genic				------222	INDETERMINATE	0	1	0	1	0	3	0
1		150836322	1	*		150830756	3'-Flanked	m64152e_230202_080310/173540167/ccs		TRUE		4cfc0ca8cf7ebf	8f6324fb79	2963	Antisense	P1.csv	TRUE	FALSE	150836280	150836499	220	*	ARNT	Exonic	genic				------222	INDETERMINATE	0	1	0	1	0	3	0
1		150836322	1	*		150830756	3'-Flanked	m64152e_230202_080310/19335427/ccs		TRUE		4cfc0ca8cf7ebf	78278bbd87	2960	Antisense	P1.csv	TRUE	FALSE	150836280	150836499	220	*	ARNT	Exonic	genic				------222	INDETERMINATE	0	1	0	1	0	3	0
1		150836322	1	*		150830756	3'-Flanked	m64152e_230202_080310/22415594/ccs		TRUE		4cfc0ca8cf7ebf	78278bbd87	2960	Antisense	P1.csv	TRUE	FALSE	150836280	150836499	220	*	ARNT	Exonic	genic				------222	INDETERMINATE	0	1	0	1	0	3	0
1		150836322	1	*		150830756	3'-Flanked	m64152e_230202_080310/26282033/ccs		TRUE		4cfc0ca8cf7ebf	4ec782d88a	2959	Antisense	P1.csv	TRUE	FALSE	150836280	150836499	220	*	ARNT	Exonic	genic				------222	INDETERMINATE	0	1	0	1	0	3	0
1		150836322	1	*		150830756	3'-Flanked	m64152e_230202_080310/31853098/ccs		TRUE		4cfc0ca8cf7ebf	78278bbd87	2960	Antisense	P1.csv	TRUE	FALSE	150836280	150836499	220	*	ARNT	Exonic	genic				------222	INDETERMINATE	0	1	0	1	0	3	0
1		150836322	1	*		150830756	3'-Flanked	m64152e_230202_080310/33818821/ccs		TRUE		4cfc0ca8cf7ebf	78278bbd87	2960	Antisense	P1.csv	TRUE	FALSE	150836280	150836499	220	*	ARNT	Exonic	genic				------222	INDETERMINATE	0	1	0	1	0	3	0
1		150836322	1	*		150830756	3'-Flanked	m64152e_230202_080310/51644675/ccs		TRUE		4cfc0ca8cf7ebf	78278bbd87	2960	Antisense	P1.csv	TRUE	FALSE	150836280	150836499	220	*	ARNT	Exonic	genic				------222	INDETERMINATE	0	1	0	1	0	3	0
1		150836322	1	*		150830756	3'-Flanked	m64152e_230202_080310/56099427/ccs		TRUE		4cfc0ca8cf7ebf	78278bbd87	2960	Antisense	P1.csv	TRUE	FALSE	150836280	150836499	220	*	ARNT	Exonic	genic				------222	INDETERMINATE	0	1	0	1	0	3	0
1		150836322	1	*		150830756	3'-Flanked	m64152e_230202_080310/60686540/ccs		TRUE		4cfc0ca8cf7ebf	78278bbd87	2960	Antisense	P1.csv	TRUE	FALSE	150836280	150836499	220	*	ARNT	Exonic	genic				------222	INDETERMINATE	0	1	0	1	0	3	0
1		150836322	1	*		150830756	3'-Flanked	m64152e_230202_080310/61014047/ccs		TRUE		4cfc0ca8cf7ebf	78278bbd87	2960	Antisense	P1.csv	TRUE	FALSE	150836280	150836499	220	*	ARNT	Exonic	genic				------222	INDETERMINATE	0	1	0	1	0	3	0
1		150836322	1	*		150830756	3'-Flanked	m64152e_230202_080310/64817207/ccs		TRUE		4cfc0ca8cf7ebf	8912ff4eec	2948	Antisense	P1.csv	TRUE	FALSE	150836280	150836499	220	*	ARNT	Exonic	genic				------222	INDETERMINATE	0	1	0	1	0	3	0
1		150836322	1	*		150830756	3'-Flanked	m64152e_230202_080310/65799112/ccs		TRUE		4cfc0ca8cf7ebf	bc940faedc	2957	Antisense	P1.csv	TRUE	FALSE	150836280	150836499	220	*	ARNT	Exonic	genic				------222	INDETERMINATE	0	1	0	1	0	3	0
1		150836322	1	*		150830756	3'-Flanked	m64152e_230202_080310/70191220/ccs		TRUE		4cfc0ca8cf7ebf	8f6324fb79	2963	Antisense	P1.csv	TRUE	FALSE	150836280	150836499	220	*	ARNT	Exonic	genic				------222	INDETERMINATE	0	1	0	1	0	3	0
1		150836322	1	*		150830756	3'-Flanked	m64152e_230202_080310/76349614/ccs		TRUE		4cfc0ca8cf7ebf	4ec782d88a	2959	Antisense	P1.csv	TRUE	FALSE	150836280	150836499	220	*	ARNT	Exonic	genic				------222	INDETERMINATE	0	1	0	1	0	3	0
1		150836322	1	*		150830756	3'-Flanked	m64152e_230202_080310/76940109/ccs		TRUE		4cfc0ca8cf7ebf	78278bbd87	2960	Antisense	P1.csv	TRUE	FALSE	150836280	150836499	220	*	ARNT	Exonic	genic				------222	INDETERMINATE	0	1	0	1	0	3	0
1		150836322	1	*		150830756	3'-Flanked	m64152e_230202_080310/77399683/ccs		TRUE		4cfc0ca8cf7ebf	78278bbd87	2960	Antisense	P1.csv	TRUE	FALSE	150836280	150836499	220	*	ARNT	Exonic	genic				------222	INDETERMINATE	0	1	0	1	0	3	0
1		150836322	1	*		150830756	3'-Flanked	m64152e_230202_080310/78514610/ccs		TRUE		4cfc0ca8cf7ebf	78278bbd87	2960	Antisense	P1.csv	TRUE	FALSE	150836280	150836499	220	*	ARNT	Exonic	genic				------222	INDETERMINATE	0	1	0	1	0	3	0
1		150836322	1	*		150830756	3'-Flanked	m64152e_230202_080310/84936496/ccs		TRUE		4cfc0ca8cf7ebf	ad64642dab	2956	Antisense	P1.csv	TRUE	FALSE	150836280	150836499	220	*	ARNT	Exonic	genic				------222	INDETERMINATE	0	1	0	1	0	3	0
1		150836322	1	*		150830756	3'-Flanked	m64152e_230202_080310/88670524/ccs		TRUE		4cfc0ca8cf7ebf	78278bbd87	2960	Antisense	P1.csv	TRUE	FALSE	150836280	150836499	220	*	ARNT	Exonic	genic				------222	INDETERMINATE	0	1	0	1	0	3	0
1		150836322	1	*		150830756	3'-Flanked	m64152e_230202_080310/88672585/ccs		TRUE		4cfc0ca8cf7ebf	8d9045a40e	2962	Antisense	P1.csv	TRUE	FALSE	150836280	150836499	220	*	ARNT	Exonic	genic				------222	INDETERMINATE	0	1	0	1	0	3	0
1		150836322	1	*		150830756	3'-Flanked	m64152e_230202_080310/88801861/ccs		TRUE		4cfc0ca8cf7ebf	78278bbd87	2960	Antisense	P1.csv	TRUE	FALSE	150836280	150836499	220	*	ARNT	Exonic	genic				------222	INDETERMINATE	0	1	0	1	0	3	0
1		150836322	1	*		150830756	3'-Flanked	m64152e_230202_080310/94176296/ccs		TRUE		4cfc0ca8cf7ebf	78278bbd87	2960	Antisense	P1.csv	TRUE	FALSE	150836280	150836499	220	*	ARNT	Exonic	genic				------222	INDETERMINATE	0	1	0	1	0	3	0
1		150836322	1	*		150830756	3'-Flanked	m64152e_230202_080310/97651372/ccs		TRUE		4cfc0ca8cf7ebf	ad64642dab	2956	Antisense	P1.csv	TRUE	FALSE	150836280	150836499	220	*	ARNT	Exonic	genic				------222	INDETERMINATE	0	1	0	1	0	3	0
1		150836322	1	*		150830756	3'-Flanked	m64152e_230202_080310/99091752/ccs		TRUE		4cfc0ca8cf7ebf	8f6324fb79	2963	Antisense	P1.csv	TRUE	FALSE	150836280	150836499	220	*	ARNT	Exonic	genic				------222	INDETERMINATE	0	1	0	1	0	3	0
1		150836322	1	*		150830762	3'-Flanked	m64152e_230202_080310/59442777/ccs		TRUE		4cfc0ca8cf7ebf	39f9f35dae	2956	Antisense	P1.csv	TRUE	FALSE	150836280	150836499	220	*	ARNT	Exonic	genic				------222	INDETERMINATE	0	1	0	1	0	3	0
1	151664987		1	*	151669677		5'-Flanked	m64152e_230202_080310/120064571/ccs		TRUE		dcd81b98569d32	73f671d7c7	3526	Antisense	P1.csv	FALSE	TRUE	151662745	151665932	3188	*	SNX27	Intronic	genic				-----1222	INDETERMINATE	0	1	0	1	2	3	0
1	151664987		1	*	151669685		5'-Flanked	m64152e_230202_080310/136055393/ccs		TRUE		dcd81b98569d32	12645b84ae	3535	Antisense	P1.csv	FALSE	TRUE	151662745	151665932	3188	*	SNX27	Intronic	genic				-----1222	INDETERMINATE	0	1	0	1	2	3	0
1	151664987		1	*	151669685		5'-Flanked	m64152e_230202_080310/13634129/ccs		TRUE		dcd81b98569d32	0eced9cd20	3532	Antisense	P1.csv	FALSE	TRUE	151662745	151665932	3188	*	SNX27	Intronic	genic				-----1222	INDETERMINATE	0	1	0	1	2	3	0
1	151664987		1	*	151669685		5'-Flanked	m64152e_230202_080310/162728469/ccs		TRUE		dcd81b98569d32	12645b84ae	3535	Antisense	P1.csv	FALSE	TRUE	151662745	151665932	3188	*	SNX27	Intronic	genic				-----1222	INDETERMINATE	0	1	0	1	2	3	0
1	151664987		1	*	151669685		5'-Flanked	m64152e_230202_080310/168559513/ccs		TRUE		dcd81b98569d32	1ea180c56b	3539	Antisense	P1.csv	FALSE	TRUE	151662745	151665932	3188	*	SNX27	Intronic	genic				-----1222	INDETERMINATE	0	1	0	1	2	3	0
1	151664987		1	*	151669685		5'-Flanked	m64152e_230202_080310/17040973/ccs		TRUE		dcd81b98569d32	12645b84ae	3535	Antisense	P1.csv	FALSE	TRUE	151662745	151665932	3188	*	SNX27	Intronic	genic				-----1222	INDETERMINATE	0	1	0	1	2	3	0
1	151664987		1	*	151669685		5'-Flanked	m64152e_230202_080310/76286791/ccs		TRUE		dcd81b98569d32	12645b84ae	3535	Antisense	P1.csv	FALSE	TRUE	151662745	151665932	3188	*	SNX27	Intronic	genic				-----1222	INDETERMINATE	0	1	0	1	2	3	0
1	151664987		1	*	151669685		5'-Flanked	m64152e_230202_080310/90637958/ccs		TRUE		dcd81b98569d32	003bfd9e73	3540	Antisense	P1.csv	FALSE	TRUE	151662745	151665932	3188	*	SNX27	Intronic	genic				-----1222	INDETERMINATE	0	1	0	1	2	3	0
1		151664987	1	*		151669685	3'-Flanked	m64152e_230202_080310/152044271/ccs		TRUE		dcd81b98569d32	12645b84ae	3535	Sense	P1.csv	TRUE	FALSE	151662745	151665932	3188	*	SNX27	Intronic	genic				-----1222	INDETERMINATE	0	1	0	1	2	3	0
1		151664987	1	*		151669685	3'-Flanked	m64152e_230202_080310/178260498/ccs		TRUE		dcd81b98569d32	12645b84ae	3535	Sense	P1.csv	TRUE	FALSE	151662745	151665932	3188	*	SNX27	Intronic	genic				-----1222	INDETERMINATE	0	1	0	1	2	3	0
1		151664987	1	*		151669685	3'-Flanked	m64152e_230202_080310/23789822/ccs		TRUE		dcd81b98569d32	12645b84ae	3535	Sense	P1.csv	TRUE	FALSE	151662745	151665932	3188	*	SNX27	Intronic	genic				-----1222	INDETERMINATE	0	1	0	1	2	3	0
1		151664987	1	*		151669685	3'-Flanked	m64152e_230202_080310/37945708/ccs		TRUE		dcd81b98569d32	43834d74cb	3536	Sense	P1.csv	TRUE	FALSE	151662745	151665932	3188	*	SNX27	Intronic	genic				-----1222	INDETERMINATE	0	1	0	1	2	3	0
1		151664987	1	*		151669685	3'-Flanked	m64152e_230202_080310/43189412/ccs		TRUE		dcd81b98569d32	12645b84ae	3535	Sense	P1.csv	TRUE	FALSE	151662745	151665932	3188	*	SNX27	Intronic	genic				-----1222	INDETERMINATE	0	1	0	1	2	3	0
1		151664987	1	*		151669685	3'-Flanked	m64152e_230202_080310/98568674/ccs		TRUE		dcd81b98569d32	12645b84ae	3535	Sense	P1.csv	TRUE	FALSE	151662745	151665932	3188	*	SNX27	Intronic	genic				-----1222	INDETERMINATE	0	1	0	1	2	3	0
1	153866932		1	*	153866558		5'-Flanked	m64152e_230202_080310/120456284/ccs		TRUE		52879d9616d64f	445396ee9b	7995	Sense	P1.csv	FALSE	TRUE	153828348	153923360	95013	*	GATAD2B	3'UTR	genic	SINE			-12222222	PUTATIVELY INTACT	0	1	0	3	3	3	1
1	153866932		1	*	153866558		5'-Flanked	m64152e_230202_080310/126025988/ccs		TRUE		52879d9616d64f	94dac343a0	7992	Sense	P1.csv	FALSE	TRUE	153828348	153923360	95013	*	GATAD2B	3'UTR	genic	SINE			-12222222	PUTATIVELY INTACT	0	1	0	3	3	3	1
1	153866932		1	*	153866558		5'-Flanked	m64152e_230202_080310/165676253/ccs		TRUE		52879d9616d64f	fc28240178	7976	Sense	P1.csv	FALSE	TRUE	153828348	153923360	95013	*	GATAD2B	3'UTR	genic	SINE			-12222222	PUTATIVELY INTACT	0	1	0	3	3	3	1
1	153866932		1	*	153866558		5'-Flanked	m64152e_230202_080310/16583232/ccs		TRUE		52879d9616d64f	445396ee9b	7995	Sense	P1.csv	FALSE	TRUE	153828348	153923360	95013	*	GATAD2B	3'UTR	genic	SINE			-12222222	PUTATIVELY INTACT	0	1	0	3	3	3	1
1	153866932		1	*	153866558		5'-Flanked	m64152e_230202_080310/177145412/ccs		TRUE		52879d9616d64f	cd29111ac9	7999	Sense	P1.csv	FALSE	TRUE	153828348	153923360	95013	*	GATAD2B	3'UTR	genic	SINE			-12222222	PUTATIVELY INTACT	0	1	0	3	3	3	1
1	153866932		1	*	153866558		5'-Flanked	m64152e_230202_080310/23661292/ccs		TRUE		52879d9616d64f	e9d9d3c207	8350	Sense	P1.csv	FALSE	TRUE	153828348	153923360	95013	*	GATAD2B	3'UTR	genic	SINE			-12222222	PUTATIVELY INTACT	1	1	1	1	3	3	0
1	153866932		1	*	153866558		5'-Flanked	m64152e_230202_080310/28181393/ccs		TRUE		52879d9616d64f	445396ee9b	7995	Sense	P1.csv	FALSE	TRUE	153828348	153923360	95013	*	GATAD2B	3'UTR	genic	SINE			-12222222	PUTATIVELY INTACT	0	1	0	3	3	3	1
1	153866932		1	*	153866558		5'-Flanked	m64152e_230202_080310/29165647/ccs		TRUE		52879d9616d64f	445396ee9b	7995	Sense	P1.csv	FALSE	TRUE	153828348	153923360	95013	*	GATAD2B	3'UTR	genic	SINE			-12222222	PUTATIVELY INTACT	0	1	0	3	3	3	1
1	153866932		1	*	153866558		5'-Flanked	m64152e_230202_080310/36047045/ccs		TRUE		52879d9616d64f	cd29111ac9	7999	Sense	P1.csv	FALSE	TRUE	153828348	153923360	95013	*	GATAD2B	3'UTR	genic	SINE			-12222222	PUTATIVELY INTACT	0	1	0	3	3	3	1
1	153866932		1	*	153866558		5'-Flanked	m64152e_230202_080310/36962901/ccs		TRUE		52879d9616d64f	f176bbec27	7997	Sense	P1.csv	FALSE	TRUE	153828348	153923360	95013	*	GATAD2B	3'UTR	genic	SINE			-12222222	PUTATIVELY INTACT	0	1	0	3	3	3	1
1	153866932		1	*	153866558		5'-Flanked	m64152e_230202_080310/40042865/ccs		TRUE		52879d9616d64f	34db2f2d2b	8132	Sense	P1.csv	FALSE	TRUE	153828348	153923360	95013	*	GATAD2B	3'UTR	genic	SINE			-12222222	PUTATIVELY INTACT	0	1	0	3	3	3	1
1	153866932		1	*	153866558		5'-Flanked	m64152e_230202_080310/41222558/ccs		TRUE		52879d9616d64f	162b1287fb	8010	Sense	P1.csv	FALSE	TRUE	153828348	153923360	95013	*	GATAD2B	3'UTR	genic	SINE			-12222222	PUTATIVELY INTACT	0	1	0	3	3	3	1
1	153866932		1	*	153866558		5'-Flanked	m64152e_230202_080310/6423744/ccs		TRUE		52879d9616d64f	94dac343a0	7992	Sense	P1.csv	FALSE	TRUE	153828348	153923360	95013	*	GATAD2B	3'UTR	genic	SINE			-12222222	PUTATIVELY INTACT	0	1	0	2	3	3	0
1	153866932		1	*	153866558		5'-Flanked	m64152e_230202_080310/74187738/ccs		TRUE		52879d9616d64f	f37f2da85f	7996	Sense	P1.csv	FALSE	TRUE	153828348	153923360	95013	*	GATAD2B	3'UTR	genic	SINE			-12222222	PUTATIVELY INTACT	0	1	0	3	3	3	1
1	153866932		1	*	153866558		5'-Flanked	m64152e_230202_080310/83756653/ccs		TRUE		52879d9616d64f	f37f2da85f	7996	Sense	P1.csv	FALSE	TRUE	153828348	153923360	95013	*	GATAD2B	3'UTR	genic	SINE			-12222222	PUTATIVELY INTACT	0	1	0	3	3	3	1
1	153866932		1	*	153866558		5'-Flanked	m64152e_230202_080310/91685672/ccs		TRUE		52879d9616d64f	445396ee9b	7995	Sense	P1.csv	FALSE	TRUE	153828348	153923360	95013	*	GATAD2B	3'UTR	genic	SINE			-12222222	PUTATIVELY INTACT	0	1	0	3	2	3	0
1	153866932		1	*	153866558		5'-Flanked	m64152e_230202_080310/96338531/ccs		TRUE		52879d9616d64f	445396ee9b	7995	Sense	P1.csv	FALSE	TRUE	153828348	153923360	95013	*	GATAD2B	3'UTR	genic	SINE			-12222222	PUTATIVELY INTACT	0	1	0	3	3	3	1
1		153866932	1	*		153866558	3'-Flanked	m64152e_230202_080310/145884360/ccs		TRUE		52879d9616d64f	31a1512fc3	7993	Antisense	P1.csv	TRUE	FALSE	153828348	153923360	95013	*	GATAD2B	3'UTR	genic	SINE			-12222222	PUTATIVELY INTACT	0	1	0	3	3	3	1
1		153866932	1	*		153866558	3'-Flanked	m64152e_230202_080310/146539418/ccs		TRUE		52879d9616d64f	445396ee9b	7995	Antisense	P1.csv	TRUE	FALSE	153828348	153923360	95013	*	GATAD2B	3'UTR	genic	SINE			-12222222	PUTATIVELY INTACT	0	1	0	3	3	3	1
1		153866932	1	*		153866558	3'-Flanked	m64152e_230202_080310/22743777/ccs		TRUE		52879d9616d64f	3374c18fa3	7988	Antisense	P1.csv	TRUE	FALSE	153828348	153923360	95013	*	GATAD2B	3'UTR	genic	SINE			-12222222	PUTATIVELY INTACT	0	1	0	3	3	3	1
1		153866932	1	*		153866558	3'-Flanked	m64152e_230202_080310/22807332/ccs		TRUE		52879d9616d64f	31a1512fc3	7993	Antisense	P1.csv	TRUE	FALSE	153828348	153923360	95013	*	GATAD2B	3'UTR	genic	SINE			-12222222	PUTATIVELY INTACT	0	1	0	3	3	3	1
1		153866932	1	*		153866558	3'-Flanked	m64152e_230202_080310/329628/ccs		TRUE		52879d9616d64f	f37f2da85f	7996	Antisense	P1.csv	TRUE	FALSE	153828348	153923360	95013	*	GATAD2B	3'UTR	genic	SINE			-12222222	PUTATIVELY INTACT	0	1	0	3	3	3	1
1		153866932	1	*		153866558	3'-Flanked	m64152e_230202_080310/41419144/ccs		TRUE		52879d9616d64f	445396ee9b	7995	Antisense	P1.csv	TRUE	FALSE	153828348	153923360	95013	*	GATAD2B	3'UTR	genic	SINE			-12222222	PUTATIVELY INTACT	0	1	0	3	3	3	1
1		153866932	1	*		153866558	3'-Flanked	m64152e_230202_080310/50135967/ccs		TRUE		52879d9616d64f	d31dcae942	7964	Antisense	P1.csv	TRUE	FALSE	153828348	153923360	95013	*	GATAD2B	3'UTR	genic	SINE			-12222222	PUTATIVELY INTACT	0	1	0	3	3	3	1
1		153866932	1	*		153866558	3'-Flanked	m64152e_230202_080310/53412839/ccs		TRUE		52879d9616d64f	d8c4145e4b	7911	Antisense	P1.csv	TRUE	FALSE	153828348	153923360	95013	*	GATAD2B	3'UTR	genic	SINE			-12222222	PUTATIVELY INTACT	0	1	0	3	2	3	0
1		153866932	1	*		153866558	3'-Flanked	m64152e_230202_080310/75826334/ccs		TRUE		52879d9616d64f	445396ee9b	7995	Antisense	P1.csv	TRUE	FALSE	153828348	153923360	95013	*	GATAD2B	3'UTR	genic	SINE			-12222222	PUTATIVELY INTACT	0	1	0	3	3	3	1
1		153866932	1	*		153866558	3'-Flanked	m64152e_230202_080310/88213428/ccs		TRUE		52879d9616d64f	2a6b903749	7991	Antisense	P1.csv	TRUE	FALSE	153828348	153923360	95013	*	GATAD2B	3'UTR	genic	SINE			-12222222	PUTATIVELY INTACT	0	1	0	3	3	3	1
1	153866933		1	*	153871999		5'-Flanked	m64152e_230202_080310/118424591/ccs		TRUE		52879d9616d64f	860a33525a	2693	Antisense	P1.csv	FALSE	TRUE	153828348	153923360	95013	*	GATAD2B	3'UTR	genic	SINE			221------	INDETERMINATE	1	0	0	3	3	2	0
1	153866933		1	*	153871999		5'-Flanked	m64152e_230202_080310/125632667/ccs		TRUE		52879d9616d64f	860a33525a	2693	Antisense	P1.csv	FALSE	TRUE	153828348	153923360	95013	*	GATAD2B	3'UTR	genic	SINE			221------	INDETERMINATE	1	0	0	3	3	2	0
1	153866933		1	*	153871999		5'-Flanked	m64152e_230202_080310/136053582/ccs		TRUE		52879d9616d64f	860a33525a	2693	Antisense	P1.csv	FALSE	TRUE	153828348	153923360	95013	*	GATAD2B	3'UTR	genic	SINE			221------	INDETERMINATE	1	0	0	3	3	2	0
1	153866933		1	*	153871999		5'-Flanked	m64152e_230202_080310/140446376/ccs		TRUE		52879d9616d64f	1362707111	2681	Antisense	P1.csv	FALSE	TRUE	153828348	153923360	95013	*	GATAD2B	3'UTR	genic	SINE			221------	INDETERMINATE	1	0	0	3	3	2	0
1	153866933		1	*	153871999		5'-Flanked	m64152e_230202_080310/144115027/ccs		TRUE		52879d9616d64f	860a33525a	2693	Antisense	P1.csv	FALSE	TRUE	153828348	153923360	95013	*	GATAD2B	3'UTR	genic	SINE			221------	INDETERMINATE	1	0	0	3	3	2	0
1	153866933		1	*	153871999		5'-Flanked	m64152e_230202_080310/154534144/ccs		TRUE		52879d9616d64f	860a33525a	2693	Antisense	P1.csv	FALSE	TRUE	153828348	153923360	95013	*	GATAD2B	3'UTR	genic	SINE			221------	INDETERMINATE	1	0	0	3	3	2	0
1	153866933		1	*	153871999		5'-Flanked	m64152e_230202_080310/154994469/ccs		TRUE		52879d9616d64f	860a33525a	2693	Antisense	P1.csv	FALSE	TRUE	153828348	153923360	95013	*	GATAD2B	3'UTR	genic	SINE			221------	INDETERMINATE	1	0	0	3	3	2	0
1	153866933		1	*	153871999		5'-Flanked	m64152e_230202_080310/38274456/ccs		TRUE		52879d9616d64f	1ef635eaeb	2694	Antisense	P1.csv	FALSE	TRUE	153828348	153923360	95013	*	GATAD2B	3'UTR	genic	SINE			221------	INDETERMINATE	1	0	0	3	3	2	0
1	153866933		1	*	153871999		5'-Flanked	m64152e_230202_080310/4982111/ccs		TRUE		52879d9616d64f	860a33525a	2693	Antisense	P1.csv	FALSE	TRUE	153828348	153923360	95013	*	GATAD2B	3'UTR	genic	SINE			221------	INDETERMINATE	1	0	0	3	3	2	0
1	153866933		1	*	153871999		5'-Flanked	m64152e_230202_080310/51120833/ccs		TRUE		52879d9616d64f	860a33525a	2693	Antisense	P1.csv	FALSE	TRUE	153828348	153923360	95013	*	GATAD2B	3'UTR	genic	SINE			221------	INDETERMINATE	1	0	0	3	3	2	0
1	153866933		1	*	153871999		5'-Flanked	m64152e_230202_080310/58198735/ccs		TRUE		52879d9616d64f	06970adc26	2691	Antisense	P1.csv	FALSE	TRUE	153828348	153923360	95013	*	GATAD2B	3'UTR	genic	SINE			221------	INDETERMINATE	1	0	0	3	3	2	0
1	153866933		1	*	153871999		5'-Flanked	m64152e_230202_080310/59967602/ccs		TRUE		52879d9616d64f	860a33525a	2693	Antisense	P1.csv	FALSE	TRUE	153828348	153923360	95013	*	GATAD2B	3'UTR	genic	SINE			221------	INDETERMINATE	1	0	0	3	3	2	0
1	153866933		1	*	153871999		5'-Flanked	m64152e_230202_080310/76286530/ccs		TRUE		52879d9616d64f	06970adc26	2691	Antisense	P1.csv	FALSE	TRUE	153828348	153923360	95013	*	GATAD2B	3'UTR	genic	SINE			221------	INDETERMINATE	1	0	0	3	3	2	0
1	153866933		1	*	153871999		5'-Flanked	m64152e_230202_080310/92012845/ccs		TRUE		52879d9616d64f	860a33525a	2693	Antisense	P1.csv	FALSE	TRUE	153828348	153923360	95013	*	GATAD2B	3'UTR	genic	SINE			221------	INDETERMINATE	1	0	0	3	3	2	0
1		153866933	1	*		153871999	3'-Flanked	m64152e_230202_080310/143982636/ccs		TRUE		52879d9616d64f	cb5adf0b80	2692	Sense	P1.csv	TRUE	FALSE	153828348	153923360	95013	*	GATAD2B	3'UTR	genic	SINE			221------	INDETERMINATE	1	0	0	3	3	2	0
1		153866933	1	*		153871999	3'-Flanked	m64152e_230202_080310/153093496/ccs		TRUE		52879d9616d64f	860a33525a	2693	Sense	P1.csv	TRUE	FALSE	153828348	153923360	95013	*	GATAD2B	3'UTR	genic	SINE			221------	INDETERMINATE	1	0	0	3	3	2	0
1		153866933	1	*		153871999	3'-Flanked	m64152e_230202_080310/159320747/ccs		TRUE		52879d9616d64f	860a33525a	2693	Sense	P1.csv	TRUE	FALSE	153828348	153923360	95013	*	GATAD2B	3'UTR	genic	SINE			221------	INDETERMINATE	1	0	0	3	3	2	0
1		153866933	1	*		153871999	3'-Flanked	m64152e_230202_080310/23725487/ccs		TRUE		52879d9616d64f	860a33525a	2693	Sense	P1.csv	TRUE	FALSE	153828348	153923360	95013	*	GATAD2B	3'UTR	genic	SINE			221------	INDETERMINATE	1	0	0	3	3	2	0
1		153866933	1	*		153871999	3'-Flanked	m64152e_230202_080310/39453258/ccs		TRUE		52879d9616d64f	860a33525a	2693	Sense	P1.csv	TRUE	FALSE	153828348	153923360	95013	*	GATAD2B	3'UTR	genic	SINE			221------	INDETERMINATE	1	0	0	3	3	2	0
1		153866933	1	*		153871999	3'-Flanked	m64152e_230202_080310/46663219/ccs		TRUE		52879d9616d64f	860a33525a	2693	Sense	P1.csv	TRUE	FALSE	153828348	153923360	95013	*	GATAD2B	3'UTR	genic	SINE			221------	INDETERMINATE	1	0	0	3	3	2	0
1		153866933	1	*		153871999	3'-Flanked	m64152e_230202_080310/48171626/ccs		TRUE		52879d9616d64f	860a33525a	2693	Sense	P1.csv	TRUE	FALSE	153828348	153923360	95013	*	GATAD2B	3'UTR	genic	SINE			221------	INDETERMINATE	1	0	0	3	3	2	0
1		153866933	1	*		153871999	3'-Flanked	m64152e_230202_080310/70518421/ccs		TRUE		52879d9616d64f	860a33525a	2693	Sense	P1.csv	TRUE	FALSE	153828348	153923360	95013	*	GATAD2B	3'UTR	genic	SINE			221------	INDETERMINATE	1	0	0	3	3	2	0
1		153866933	1	*		153871999	3'-Flanked	m64152e_230202_080310/71698259/ccs		TRUE		52879d9616d64f	cb5adf0b80	2692	Sense	P1.csv	TRUE	FALSE	153828348	153923360	95013	*	GATAD2B	3'UTR	genic	SINE			221------	INDETERMINATE	1	0	0	3	2	2	0
1	155234712		1	*	155210048		5'-Flanked	m64152e_230202_080310/11143394/ccs		TRUE		ecc7bdc776bc71	bec743e99a	3729	Sense	P1.csv	FALSE	TRUE	155234452	155234994	543	*	GBA1	3'UTR	genic				-----2222	INDETERMINATE	0	1	0	1	2	3	0
1	155234712		1	*	155210048		5'-Flanked	m64152e_230202_080310/22153947/ccs		TRUE		ecc7bdc776bc71	57320d5ba9	3727	Sense	P1.csv	FALSE	TRUE	155234452	155234994	543	*	GBA1	3'UTR	genic				-----2222	INDETERMINATE	0	1	0	1	2	3	0
1	155234712		1	*	155210048		5'-Flanked	m64152e_230202_080310/60753082/ccs		TRUE		ecc7bdc776bc71	ef190120c9	3733	Sense	P1.csv	FALSE	TRUE	155234452	155234994	543	*	GBA1	3'UTR	genic				-----2222	INDETERMINATE	0	1	0	1	2	3	0
1	155234712		1	*	155210048		5'-Flanked	m64152e_230202_080310/95618591/ccs		TRUE		ecc7bdc776bc71	bec743e99a	3729	Sense	P1.csv	FALSE	TRUE	155234452	155234994	543	*	GBA1	3'UTR	genic				-----2222	INDETERMINATE	0	1	0	1	2	3	0
1		155234712	1	*		155210048	3'-Flanked	m64152e_230202_080310/30803428/ccs		TRUE		ecc7bdc776bc71	bec743e99a	3729	Antisense	P1.csv	TRUE	FALSE	155234452	155234994	543	*	GBA1	3'UTR	genic				-----2222	INDETERMINATE	0	1	0	1	2	3	0
1	155461342	155461343	2	*	155455932	155464203	Dually-Flanked	m64152e_230202_080310/1900802/ccs	1	TRUE		b3af05895d5362	15456721f7	634	Sense	P1.csv	FALSE	FALSE	155459899	155462452	2554	*	ASH1L	Intronic	genic				200000000	TRUNCATED	0	0	0	1	0	0	0
1	155461342	155461343	2	*	155455932	155464203	Dually-Flanked	m64152e_230202_080310/2099753/ccs	1	TRUE		b3af05895d5362	15456721f7	634	Sense	P1.csv	FALSE	FALSE	155459899	155462452	2554	*	ASH1L	Intronic	genic				200000000	TRUNCATED	0	0	0	1	0	0	0
1	155461342	155461343	2	*	155464203	155455932	Dually-Flanked	m64152e_230202_080310/100206536/ccs	1	TRUE		b3af05895d5362	15456721f7	634	Antisense	P1.csv	FALSE	FALSE	155459899	155462452	2554	*	ASH1L	Intronic	genic				200000000	TRUNCATED	0	0	0	1	0	0	0
1	155461342	155461343	2	*	155464203	155455932	Dually-Flanked	m64152e_230202_080310/119801851/ccs	1	TRUE		b3af05895d5362	15456721f7	634	Antisense	P1.csv	FALSE	FALSE	155459899	155462452	2554	*	ASH1L	Intronic	genic				200000000	TRUNCATED	0	0	0	1	0	0	0
1		155523404	1	*		155516579	3'-Flanked	m64152e_230202_080310/134480425/ccs		TRUE		e54bd92f9a8645	4045cee893	5133	Antisense	P1.csv	TRUE	FALSE	155521520	155563162	41643	*	ASH1L	5'UTR	genic	SINE			2210021--	INTERNAL DELETION	1	1	1	3	3	3	1
1		155523404	1	*		155516579	3'-Flanked	m64152e_230202_080310/47972756/ccs		TRUE		e54bd92f9a8645	f54e84492e	5127	Antisense	P1.csv	TRUE	FALSE	155521520	155563162	41643	*	ASH1L	5'UTR	genic	SINE			2210021--	INTERNAL DELETION	1	1	1	3	3	3	1
1	155732675		1	*	155733322		5'-Flanked	m64152e_230202_080310/155518510/ccs		TRUE		ee134a155a5ba1	b235133ad2	9530	Antisense	P1.csv	FALSE	TRUE	155732202	155736607	4406	*	DAP3	Intronic	genic	LINE			222222222	INTACT	1	1	1	3	3	3	1
1	155732675		1	*	155733325		5'-Flanked	m64152e_230202_080310/152830928/ccs		TRUE		ee134a155a5ba1	2ff6fb2bce	9613	Antisense	P1.csv	FALSE	TRUE	155732202	155736607	4406	*	DAP3	Intronic	genic	LINE			222222222	INTACT	1	1	1	3	3	3	1
1	155732675		1	*	155733325		5'-Flanked	m64152e_230202_080310/26543888/ccs		TRUE		ee134a155a5ba1	2ff6fb2bce	9613	Antisense	P1.csv	FALSE	TRUE	155732202	155736607	4406	*	DAP3	Intronic	genic	LINE			222222222	INTACT	1	1	1	3	3	3	1
1	155732675		1	*	155733325		5'-Flanked	m64152e_230202_080310/80546231/ccs		TRUE		ee134a155a5ba1	fdc6eb10af	9599	Antisense	P1.csv	FALSE	TRUE	155732202	155736607	4406	*	DAP3	Intronic	genic	LINE			222222222	INTACT	1	1	1	3	3	3	1
1		155732675	1	*		155733325	3'-Flanked	m64152e_230202_080310/3473453/ccs		TRUE		ee134a155a5ba1	d32e9439f4	9618	Sense	P1.csv	TRUE	FALSE	155732202	155736607	4406	*	DAP3	Intronic	genic	LINE			222222222	INTACT	1	1	1	3	2	3	0
1	160468243		1	*	160463000		5'-Flanked	m64152e_230202_080310/116066657/ccs		TRUE		5eba03f852310f	4693cef6c5	2575	Sense	P1.csv	FALSE	TRUE	160428670	160485029	56360	*			intergenic	LINE			------122	INDETERMINATE	0	1	0	1	0	3	0
1	160468243		1	*	160463000		5'-Flanked	m64152e_230202_080310/11797818/ccs		TRUE		5eba03f852310f	b2bba0f047	2584	Sense	P1.csv	FALSE	TRUE	160428670	160485029	56360	*			intergenic	LINE			------122	INDETERMINATE	0	1	0	1	0	3	0
1	160468243		1	*	160463000		5'-Flanked	m64152e_230202_080310/118293803/ccs		TRUE		5eba03f852310f	b2bba0f047	2584	Sense	P1.csv	FALSE	TRUE	160428670	160485029	56360	*			intergenic	LINE			------122	INDETERMINATE	0	1	0	1	0	3	0
1	160468243		1	*	160463000		5'-Flanked	m64152e_230202_080310/121046533/ccs		TRUE		5eba03f852310f	b2bba0f047	2584	Sense	P1.csv	FALSE	TRUE	160428670	160485029	56360	*			intergenic	LINE			------122	INDETERMINATE	0	1	0	1	0	3	0
1	160468243		1	*	160463000		5'-Flanked	m64152e_230202_080310/125110402/ccs		TRUE		5eba03f852310f	b2bba0f047	2584	Sense	P1.csv	FALSE	TRUE	160428670	160485029	56360	*			intergenic	LINE			------122	INDETERMINATE	0	1	0	1	0	3	0
1	160468243		1	*	160463000		5'-Flanked	m64152e_230202_080310/127141587/ccs		TRUE		5eba03f852310f	5a79399574	2577	Sense	P1.csv	FALSE	TRUE	160428670	160485029	56360	*			intergenic	LINE			------122	INDETERMINATE	0	1	0	1	0	3	0
1	160468243		1	*	160463000		5'-Flanked	m64152e_230202_080310/147916696/ccs		TRUE		5eba03f852310f	b2bba0f047	2584	Sense	P1.csv	FALSE	TRUE	160428670	160485029	56360	*			intergenic	LINE			------122	INDETERMINATE	0	1	0	1	0	3	0
1	160468243		1	*	160463000		5'-Flanked	m64152e_230202_080310/152764460/ccs		TRUE		5eba03f852310f	b2bba0f047	2584	Sense	P1.csv	FALSE	TRUE	160428670	160485029	56360	*			intergenic	LINE			------122	INDETERMINATE	0	1	0	1	0	3	0
1	160468243		1	*	160463000		5'-Flanked	m64152e_230202_080310/180291491/ccs		TRUE		5eba03f852310f	b2bba0f047	2584	Sense	P1.csv	FALSE	TRUE	160428670	160485029	56360	*			intergenic	LINE			------122	INDETERMINATE	0	1	0	1	0	3	0
1	160468243		1	*	160463000		5'-Flanked	m64152e_230202_080310/34605554/ccs		TRUE		5eba03f852310f	b2bba0f047	2584	Sense	P1.csv	FALSE	TRUE	160428670	160485029	56360	*			intergenic	LINE			------122	INDETERMINATE	0	1	0	1	0	3	0
1	160468243		1	*	160463000		5'-Flanked	m64152e_230202_080310/47120735/ccs		TRUE		5eba03f852310f	1003f7359a	2583	Sense	P1.csv	FALSE	TRUE	160428670	160485029	56360	*			intergenic	LINE			------122	INDETERMINATE	0	1	0	1	0	3	0
1	160468243		1	*	160463000		5'-Flanked	m64152e_230202_080310/71502569/ccs		TRUE		5eba03f852310f	bca922a7d1	2576	Sense	P1.csv	FALSE	TRUE	160428670	160485029	56360	*			intergenic	LINE			------122	INDETERMINATE	0	1	0	1	0	3	0
1	160468243		1	*	160463000		5'-Flanked	m64152e_230202_080310/7209695/ccs		TRUE		5eba03f852310f	b2bba0f047	2584	Sense	P1.csv	FALSE	TRUE	160428670	160485029	56360	*			intergenic	LINE			------122	INDETERMINATE	0	1	0	1	0	3	0
1	160468243		1	*	160463000		5'-Flanked	m64152e_230202_080310/78317954/ccs		TRUE		5eba03f852310f	b2bba0f047	2584	Sense	P1.csv	FALSE	TRUE	160428670	160485029	56360	*			intergenic	LINE			------122	INDETERMINATE	0	1	0	1	0	3	0
1		160468243	1	*		160463000	3'-Flanked	m64152e_230202_080310/106433100/ccs		TRUE		5eba03f852310f	b2bba0f047	2584	Antisense	P1.csv	TRUE	FALSE	160428670	160485029	56360	*			intergenic	LINE			------122	INDETERMINATE	0	1	0	1	0	3	0
1		160468243	1	*		160463000	3'-Flanked	m64152e_230202_080310/120586267/ccs		TRUE		5eba03f852310f	bca922a7d1	2576	Antisense	P1.csv	TRUE	FALSE	160428670	160485029	56360	*			intergenic	LINE			------122	INDETERMINATE	0	1	0	1	0	3	0
1		160468243	1	*		160463000	3'-Flanked	m64152e_230202_080310/148177738/ccs		TRUE		5eba03f852310f	b2bba0f047	2584	Antisense	P1.csv	TRUE	FALSE	160428670	160485029	56360	*			intergenic	LINE			------122	INDETERMINATE	0	1	0	1	0	3	0
1		160468243	1	*		160463000	3'-Flanked	m64152e_230202_080310/16844734/ccs		TRUE		5eba03f852310f	b2bba0f047	2584	Antisense	P1.csv	TRUE	FALSE	160428670	160485029	56360	*			intergenic	LINE			------122	INDETERMINATE	0	1	0	1	0	3	0
1		160468243	1	*		160463000	3'-Flanked	m64152e_230202_080310/173803638/ccs		TRUE		5eba03f852310f	f1c5006f4c	2588	Antisense	P1.csv	TRUE	FALSE	160428670	160485029	56360	*			intergenic	LINE			------122	INDETERMINATE	0	1	0	1	0	3	0
1		160468243	1	*		160463000	3'-Flanked	m64152e_230202_080310/40634070/ccs		TRUE		5eba03f852310f	1003f7359a	2583	Antisense	P1.csv	TRUE	FALSE	160428670	160485029	56360	*			intergenic	LINE			------122	INDETERMINATE	0	1	0	1	0	3	0
1		160468243	1	*		160463000	3'-Flanked	m64152e_230202_080310/49350057/ccs		TRUE		5eba03f852310f	6555277fe3	2585	Antisense	P1.csv	TRUE	FALSE	160428670	160485029	56360	*			intergenic	LINE			------122	INDETERMINATE	0	1	0	1	0	3	0
1		160468243	1	*		160463000	3'-Flanked	m64152e_230202_080310/77007102/ccs		TRUE		5eba03f852310f	b2bba0f047	2584	Antisense	P1.csv	TRUE	FALSE	160428670	160485029	56360	*			intergenic	LINE			------122	INDETERMINATE	0	1	0	1	0	3	0
1		160468243	1	*		160463000	3'-Flanked	m64152e_230202_080310/91491111/ccs		TRUE		5eba03f852310f	b2bba0f047	2584	Antisense	P1.csv	TRUE	FALSE	160428670	160485029	56360	*			intergenic	LINE			------122	INDETERMINATE	0	1	0	1	0	3	0
1		160468243	1	*		160463000	3'-Flanked	m64152e_230202_080310/96142124/ccs		TRUE		5eba03f852310f	de036c7904	2582	Antisense	P1.csv	TRUE	FALSE	160428670	160485029	56360	*			intergenic	LINE			------122	INDETERMINATE	0	1	0	1	0	3	0
1		160468244	1	*		160463000	3'-Flanked	m64152e_230202_080310/81396431/ccs		TRUE		5eba03f852310f	de232275d3	2583	Antisense	P1.csv	TRUE	FALSE	160428670	160485029	56360	*			intergenic	LINE			------122	INDETERMINATE	0	1	0	1	0	3	0
1	160631618		1	*	160637698		5'-Flanked	m64152e_230202_080310/109839906/ccs		TRUE		793b6e099ce737	04d516bab0	4982	Antisense	P1.csv	FALSE	TRUE	160624186	160634612	10427	*	SLAMF1	Intronic	genic	Rolling Circle Repeat Element			222------	INDETERMINATE	1	0	0	3	3	3	1
1	160631618		1	*	160637698		5'-Flanked	m64152e_230202_080310/123275090/ccs		TRUE		793b6e099ce737	ada1cbf544	4977	Antisense	P1.csv	FALSE	TRUE	160624186	160634612	10427	*	SLAMF1	Intronic	genic	Rolling Circle Repeat Element			222------	INDETERMINATE	1	0	0	3	3	3	1
1	160631618		1	*	160637698		5'-Flanked	m64152e_230202_080310/125044394/ccs		TRUE		793b6e099ce737	e8661c80b4	4988	Antisense	P1.csv	FALSE	TRUE	160624186	160634612	10427	*	SLAMF1	Intronic	genic	Rolling Circle Repeat Element			222------	INDETERMINATE	1	0	0	3	3	3	1
1	160631618		1	*	160637698		5'-Flanked	m64152e_230202_080310/129238872/ccs		TRUE		793b6e099ce737	6be0f8fcef	4993	Antisense	P1.csv	FALSE	TRUE	160624186	160634612	10427	*	SLAMF1	Intronic	genic	Rolling Circle Repeat Element			222------	INDETERMINATE	1	0	0	3	3	3	1
1	160631618		1	*	160637698		5'-Flanked	m64152e_230202_080310/17172605/ccs		TRUE		793b6e099ce737	474a40b08c	4987	Antisense	P1.csv	FALSE	TRUE	160624186	160634612	10427	*	SLAMF1	Intronic	genic	Rolling Circle Repeat Element			222------	INDETERMINATE	1	0	0	3	3	3	1
1	160631618		1	*	160637698		5'-Flanked	m64152e_230202_080310/176359407/ccs		TRUE		793b6e099ce737	a25fefb1f1	4983	Antisense	P1.csv	FALSE	TRUE	160624186	160634612	10427	*	SLAMF1	Intronic	genic	Rolling Circle Repeat Element			222------	INDETERMINATE	1	0	0	3	3	3	1
1	160631618		1	*	160637698		5'-Flanked	m64152e_230202_080310/42468906/ccs		TRUE		793b6e099ce737	a770c9cf92	4975	Antisense	P1.csv	FALSE	TRUE	160624186	160634612	10427	*	SLAMF1	Intronic	genic	Rolling Circle Repeat Element			222------	INDETERMINATE	1	0	0	3	3	3	1
1	160631618		1	*	160637698		5'-Flanked	m64152e_230202_080310/60425185/ccs		TRUE		793b6e099ce737	cc451493b5	4986	Antisense	P1.csv	FALSE	TRUE	160624186	160634612	10427	*	SLAMF1	Intronic	genic	Rolling Circle Repeat Element			222------	INDETERMINATE	1	0	0	3	3	3	1
1	160631618		1	*	160637698		5'-Flanked	m64152e_230202_080310/63636016/ccs		TRUE		793b6e099ce737	48f3d7fac6	4985	Antisense	P1.csv	FALSE	TRUE	160624186	160634612	10427	*	SLAMF1	Intronic	genic	Rolling Circle Repeat Element			222------	INDETERMINATE	1	0	0	3	3	3	1
1	160631618		1	*	160637698		5'-Flanked	m64152e_230202_080310/64094415/ccs		TRUE		793b6e099ce737	e8661c80b4	4988	Antisense	P1.csv	FALSE	TRUE	160624186	160634612	10427	*	SLAMF1	Intronic	genic	Rolling Circle Repeat Element			222------	INDETERMINATE	1	0	0	3	3	3	1
1	160631618		1	*	160637698		5'-Flanked	m64152e_230202_080310/6946818/ccs		TRUE		793b6e099ce737	0c4eefd607	5019	Antisense	P1.csv	FALSE	TRUE	160624186	160634612	10427	*	SLAMF1	Intronic	genic	Rolling Circle Repeat Element			222------	INDETERMINATE	1	0	0	3	3	3	1
1		160631618	1	*		160637698	3'-Flanked	m64152e_230202_080310/1050092/ccs		TRUE		793b6e099ce737	48f3d7fac6	4985	Sense	P1.csv	TRUE	FALSE	160624186	160634612	10427	*	SLAMF1	Intronic	genic	Rolling Circle Repeat Element			222------	INDETERMINATE	1	0	0	3	3	3	1
1		160631618	1	*		160637698	3'-Flanked	m64152e_230202_080310/129174023/ccs		TRUE		793b6e099ce737	e8661c80b4	4988	Sense	P1.csv	TRUE	FALSE	160624186	160634612	10427	*	SLAMF1	Intronic	genic	Rolling Circle Repeat Element			222------	INDETERMINATE	1	0	0	3	3	3	1
1		160631618	1	*		160637698	3'-Flanked	m64152e_230202_080310/13435541/ccs		TRUE		793b6e099ce737	48f3d7fac6	4985	Sense	P1.csv	TRUE	FALSE	160624186	160634612	10427	*	SLAMF1	Intronic	genic	Rolling Circle Repeat Element			222------	INDETERMINATE	1	0	0	3	3	3	1
1		160631618	1	*		160637698	3'-Flanked	m64152e_230202_080310/151191859/ccs		TRUE		793b6e099ce737	474a40b08c	4987	Sense	P1.csv	TRUE	FALSE	160624186	160634612	10427	*	SLAMF1	Intronic	genic	Rolling Circle Repeat Element			222------	INDETERMINATE	1	0	0	3	3	3	1
1		160631618	1	*		160637698	3'-Flanked	m64152e_230202_080310/18810703/ccs		TRUE		793b6e099ce737	cc451493b5	4986	Sense	P1.csv	TRUE	FALSE	160624186	160634612	10427	*	SLAMF1	Intronic	genic	Rolling Circle Repeat Element			222------	INDETERMINATE	1	0	0	3	3	3	1
1		160631618	1	*		160637698	3'-Flanked	m64152e_230202_080310/20055379/ccs		TRUE		793b6e099ce737	48f3d7fac6	4985	Sense	P1.csv	TRUE	FALSE	160624186	160634612	10427	*	SLAMF1	Intronic	genic	Rolling Circle Repeat Element			222------	INDETERMINATE	1	0	0	3	3	3	1
1		160631618	1	*		160637698	3'-Flanked	m64152e_230202_080310/3014759/ccs		TRUE		793b6e099ce737	e8661c80b4	4988	Sense	P1.csv	TRUE	FALSE	160624186	160634612	10427	*	SLAMF1	Intronic	genic	Rolling Circle Repeat Element			222------	INDETERMINATE	1	0	0	3	3	3	1
1		160631618	1	*		160637698	3'-Flanked	m64152e_230202_080310/34014907/ccs		TRUE		793b6e099ce737	7b218ab8bd	4968	Sense	P1.csv	TRUE	FALSE	160624186	160634612	10427	*	SLAMF1	Intronic	genic	Rolling Circle Repeat Element			222------	INDETERMINATE	1	0	0	3	3	3	1
1		160631618	1	*		160637698	3'-Flanked	m64152e_230202_080310/51971097/ccs		TRUE		793b6e099ce737	cc451493b5	4986	Sense	P1.csv	TRUE	FALSE	160624186	160634612	10427	*	SLAMF1	Intronic	genic	Rolling Circle Repeat Element			222------	INDETERMINATE	1	0	0	3	3	3	1
1		160631618	1	*		160637698	3'-Flanked	m64152e_230202_080310/6620283/ccs		TRUE		793b6e099ce737	204d1cbdf5	4984	Sense	P1.csv	TRUE	FALSE	160624186	160634612	10427	*	SLAMF1	Intronic	genic	Rolling Circle Repeat Element			222------	INDETERMINATE	1	0	0	3	3	3	1
1	167782425	167782427	3	*	167781353	167783094	Dually-Flanked	m64152e_230202_080310/102303863/ccs	2	TRUE		81b9554aebf2d5	36d10f6b2c	9737	Sense	P1.csv	FALSE	FALSE	167776167	167787066	10900	*	MPZL1	Intronic	genic	LINE			222222222	INTACT	1	1	1	3	3	3	1
1	167782425	167782427	3	*	167781353	167783094	Dually-Flanked	m64152e_230202_080310/110100938/ccs	2	TRUE		81b9554aebf2d5	ff044ed3b9	9740	Sense	P1.csv	FALSE	FALSE	167776167	167787066	10900	*	MPZL1	Intronic	genic	LINE			222222222	INTACT	1	1	1	3	3	3	1
1	167782425	167782427	3	*	167781353	167783094	Dually-Flanked	m64152e_230202_080310/114492679/ccs	2	TRUE		81b9554aebf2d5	e1f433bea2	9730	Sense	P1.csv	FALSE	FALSE	167776167	167787066	10900	*	MPZL1	Intronic	genic	LINE			222222222	INTACT	1	1	1	3	3	3	1
1	167782425	167782427	3	*	167781353	167783094	Dually-Flanked	m64152e_230202_080310/124127469/ccs	2	TRUE		81b9554aebf2d5	a3e01fba6d	9734	Sense	P1.csv	FALSE	FALSE	167776167	167787066	10900	*	MPZL1	Intronic	genic	LINE			222222222	INTACT	1	1	1	3	3	3	1
1	167782425	167782427	3	*	167781353	167783094	Dually-Flanked	m64152e_230202_080310/124323212/ccs	2	TRUE		81b9554aebf2d5	86768dd683	9724	Sense	P1.csv	FALSE	FALSE	167776167	167787066	10900	*	MPZL1	Intronic	genic	LINE			222222222	INTACT	1	1	1	3	3	3	1
1	167782425	167782427	3	*	167781353	167783094	Dually-Flanked	m64152e_230202_080310/134482258/ccs	2	TRUE		81b9554aebf2d5	f5e622349f	9738	Sense	P1.csv	FALSE	FALSE	167776167	167787066	10900	*	MPZL1	Intronic	genic	LINE			222222222	INTACT	1	1	1	3	3	3	1
1	167782425	167782427	3	*	167781353	167783094	Dually-Flanked	m64152e_230202_080310/138806424/ccs	2	TRUE		81b9554aebf2d5	36d10f6b2c	9737	Sense	P1.csv	FALSE	FALSE	167776167	167787066	10900	*	MPZL1	Intronic	genic	LINE			222222222	INTACT	1	1	1	3	3	3	1
1	167782425	167782427	3	*	167781353	167783094	Dually-Flanked	m64152e_230202_080310/15532905/ccs	2	TRUE		81b9554aebf2d5	2078178bf4	9735	Sense	P1.csv	FALSE	FALSE	167776167	167787066	10900	*	MPZL1	Intronic	genic	LINE			222222222	INTACT	1	1	1	3	3	3	1
1	167782425	167782427	3	*	167782427	167781355	Dually-Flanked	m64152e_230202_080310/61079695/ccs	2	TRUE		81b9554aebf2d5	4eb1c2f5e0	9740	Antisense	P1.csv	FALSE	FALSE	167776167	167787066	10900	*	MPZL1	Intronic	genic	LINE			222222222	INTACT	1	1	1	3	3	3	1
1	167782425	167782427	3	*	167783094	167781353	Dually-Flanked	m64152e_230202_080310/10488274/ccs	2	TRUE		81b9554aebf2d5	f20facae54	9746	Antisense	P1.csv	FALSE	FALSE	167776167	167787066	10900	*	MPZL1	Intronic	genic	LINE			222222222	INTACT	1	1	1	3	3	3	1
1	167782425	167782427	3	*	167783094	167781353	Dually-Flanked	m64152e_230202_080310/123799795/ccs	2	TRUE		81b9554aebf2d5	01b69c1211	9744	Antisense	P1.csv	FALSE	FALSE	167776167	167787066	10900	*	MPZL1	Intronic	genic	LINE			222222222	INTACT	1	1	1	3	3	3	1
1	167782425	167782427	3	*	167783094	167781353	Dually-Flanked	m64152e_230202_080310/20579130/ccs	2	TRUE		81b9554aebf2d5	aba2b60aab	9629	Antisense	P1.csv	FALSE	FALSE	167776167	167787066	10900	*	MPZL1	Intronic	genic	LINE			222222222	INTACT	1	1	1	3	3	3	1
1	167782425	167782427	3	*	167783094	167781353	Dually-Flanked	m64152e_230202_080310/23659656/ccs	2	TRUE		81b9554aebf2d5	922b5217d1	9783	Antisense	P1.csv	FALSE	FALSE	167776167	167787066	10900	*	MPZL1	Intronic	genic	LINE			222222222	INTACT	1	1	1	3	3	3	1
1	167782425	167782427	3	*	167783094	167781353	Dually-Flanked	m64152e_230202_080310/34080981/ccs	2	TRUE		81b9554aebf2d5	622879f0cb	9715	Antisense	P1.csv	FALSE	FALSE	167776167	167787066	10900	*	MPZL1	Intronic	genic	LINE			222222222	INTACT	1	1	1	3	3	3	1
1	167782425	167782427	3	*	167783094	167781353	Dually-Flanked	m64152e_230202_080310/95749520/ccs	2	TRUE		81b9554aebf2d5	aaee8a1264	9736	Antisense	P1.csv	FALSE	FALSE	167776167	167787066	10900	*	MPZL1	Intronic	genic	LINE			222222222	INTACT	1	1	1	3	3	3	1
1	167782425	167782427	3	*	167783094	167781353	Dually-Flanked	m64152e_230202_080310/96668085/ccs	2	TRUE		81b9554aebf2d5	d290651136	9756	Antisense	P1.csv	FALSE	FALSE	167776167	167787066	10900	*	MPZL1	Intronic	genic	LINE			222222222	INTACT	1	1	1	3	3	3	1
1	167782425	167782427	3	*	167783094	167781358	Dually-Flanked	m64152e_230202_080310/174787207/ccs	2	TRUE		81b9554aebf2d5	a42962ea39	9689	Antisense	P1.csv	FALSE	FALSE	167776167	167787066	10900	*	MPZL1	Intronic	genic	LINE			222222222	INTACT	1	1	1	3	3	3	1
1	174279216		1	*	174285694		5'-Flanked	m64152e_230202_080310/133236753/ccs		TRUE		c29b801fafea11	aed2a78a4f	4103	Antisense	P1.csv	FALSE	TRUE	174278780	174304985	26206	*	RABGAP1L	Intronic	genic				----22222	INDETERMINATE	0	1	0	1	2	3	0
1	174279216		1	*	174285694		5'-Flanked	m64152e_230202_080310/163840346/ccs		TRUE		c29b801fafea11	fde7d5f989	4109	Antisense	P1.csv	FALSE	TRUE	174278780	174304985	26206	*	RABGAP1L	Intronic	genic				----22222	INDETERMINATE	0	1	0	1	2	3	0
1	174279216		1	*	174285694		5'-Flanked	m64152e_230202_080310/180029692/ccs		TRUE		c29b801fafea11	de84cee249	4117	Antisense	P1.csv	FALSE	TRUE	174278780	174304985	26206	*	RABGAP1L	Intronic	genic				----22222	INDETERMINATE	0	1	0	1	2	3	0
1	174279216		1	*	174285694		5'-Flanked	m64152e_230202_080310/73992611/ccs		TRUE		c29b801fafea11	4d56f421de	4115	Antisense	P1.csv	FALSE	TRUE	174278780	174304985	26206	*	RABGAP1L	Intronic	genic				----22222	INDETERMINATE	0	1	0	1	2	3	0
1		174279216	1	*		174285694	3'-Flanked	m64152e_230202_080310/85721261/ccs		TRUE		c29b801fafea11	4d56f421de	4115	Sense	P1.csv	TRUE	FALSE	174278780	174304985	26206	*	RABGAP1L	Intronic	genic				----22222	INDETERMINATE	0	1	0	1	2	3	0
1	200604757		1	*	200604415		5'-Flanked	m64152e_230202_080310/124848887/ccs		TRUE		d0a46a5753ba2c	4f74e80473	9257	Sense	P1.csv	FALSE	TRUE	200603956	200605282	1327	*	KIF14	Intronic	genic	LINE			222222221	PUTATIVELY INTACT	1	1	1	3	3	3	1
1	200604757		1	*	200604415		5'-Flanked	m64152e_230202_080310/125700436/ccs		TRUE		d0a46a5753ba2c	c23e0ce230	9261	Sense	P1.csv	FALSE	TRUE	200603956	200605282	1327	*	KIF14	Intronic	genic	LINE			222222221	PUTATIVELY INTACT	1	1	1	3	3	3	1
1	200604757		1	*	200604415		5'-Flanked	m64152e_230202_080310/166200016/ccs		TRUE		d0a46a5753ba2c	522570e930	9251	Sense	P1.csv	FALSE	TRUE	200603956	200605282	1327	*	KIF14	Intronic	genic	LINE			222222221	PUTATIVELY INTACT	1	1	1	3	3	3	1
1	200604757		1	*	200604415		5'-Flanked	m64152e_230202_080310/173474975/ccs		TRUE		d0a46a5753ba2c	c23e0ce230	9261	Sense	P1.csv	FALSE	TRUE	200603956	200605282	1327	*	KIF14	Intronic	genic	LINE			222222221	PUTATIVELY INTACT	1	1	1	3	3	3	1
1	200604757		1	*	200604415		5'-Flanked	m64152e_230202_080310/37227015/ccs		TRUE		d0a46a5753ba2c	4f74e80473	9257	Sense	P1.csv	FALSE	TRUE	200603956	200605282	1327	*	KIF14	Intronic	genic	LINE			222222221	PUTATIVELY INTACT	1	1	1	3	2	3	0
1	200604757		1	*	200604415		5'-Flanked	m64152e_230202_080310/5442149/ccs		TRUE		d0a46a5753ba2c	db506aa15e	9253	Sense	P1.csv	FALSE	TRUE	200603956	200605282	1327	*	KIF14	Intronic	genic	LINE			222222221	PUTATIVELY INTACT	1	1	1	3	3	3	1
1	200604757		1	*	200604415		5'-Flanked	m64152e_230202_080310/58264246/ccs		TRUE		d0a46a5753ba2c	a9b5874691	9263	Sense	P1.csv	FALSE	TRUE	200603956	200605282	1327	*	KIF14	Intronic	genic	LINE			222222221	PUTATIVELY INTACT	1	1	1	3	3	3	1
1		200604757	1	*		200604415	3'-Flanked	m64152e_230202_080310/101124493/ccs		TRUE		d0a46a5753ba2c	48af0d76c7	9248	Antisense	P1.csv	TRUE	FALSE	200603956	200605282	1327	*	KIF14	Intronic	genic	LINE			222222221	PUTATIVELY INTACT	1	1	1	3	2	3	0
1		200604757	1	*		200604415	3'-Flanked	m64152e_230202_080310/141560436/ccs		TRUE		d0a46a5753ba2c	aba989ceab	9258	Antisense	P1.csv	TRUE	FALSE	200603956	200605282	1327	*	KIF14	Intronic	genic	LINE			222222221	PUTATIVELY INTACT	1	1	1	3	3	3	1
1		200604757	1	*		200604415	3'-Flanked	m64152e_230202_080310/179569352/ccs		TRUE		d0a46a5753ba2c	c23e0ce230	9261	Antisense	P1.csv	TRUE	FALSE	200603956	200605282	1327	*	KIF14	Intronic	genic	LINE			222222221	PUTATIVELY INTACT	1	1	1	3	3	3	1
1		200604757	1	*		200604415	3'-Flanked	m64152e_230202_080310/82839811/ccs		TRUE		d0a46a5753ba2c	1523cdd5d6	9268	Antisense	P1.csv	TRUE	FALSE	200603956	200605282	1327	*	KIF14	Intronic	genic	LINE			222222221	PUTATIVELY INTACT	1	1	1	3	3	3	1
1		200604757	1	*		200604415	3'-Flanked	m64152e_230202_080310/9438084/ccs		TRUE		d0a46a5753ba2c	c23e0ce230	9261	Antisense	P1.csv	TRUE	FALSE	200603956	200605282	1327	*	KIF14	Intronic	genic	LINE			222222221	PUTATIVELY INTACT	1	1	1	3	3	3	1
1	203816310		1	*	203811988		5'-Flanked	m64152e_230202_080310/101123185/ccs		TRUE		e585dae3b73c77	c4335f1b3a	5676	Sense	P1.csv	FALSE	TRUE	203802193	203817070	14878	*	ZBED6///ZC3H11A	3'UTR///5'UTR	genic	Simple Repeat			--1222222	INDETERMINATE	0	1	0	1	2	3	0
1	203816310		1	*	203811988		5'-Flanked	m64152e_230202_080310/119079647/ccs		TRUE		e585dae3b73c77	f5ab0ad5a8	5677	Sense	P1.csv	FALSE	TRUE	203802193	203817070	14878	*	ZBED6///ZC3H11A	3'UTR///5'UTR	genic	Simple Repeat			--1222222	INDETERMINATE	0	1	0	1	2	3	0
1	203816310		1	*	203811988		5'-Flanked	m64152e_230202_080310/148308239/ccs		TRUE		e585dae3b73c77	560f300a16	5680	Sense	P1.csv	FALSE	TRUE	203802193	203817070	14878	*	ZBED6///ZC3H11A	3'UTR///5'UTR	genic	Simple Repeat			--1222222	INDETERMINATE	0	1	0	1	2	3	0
1	203816310		1	*	203811988		5'-Flanked	m64152e_230202_080310/48759799/ccs		TRUE		e585dae3b73c77	c4335f1b3a	5676	Sense	P1.csv	FALSE	TRUE	203802193	203817070	14878	*	ZBED6///ZC3H11A	3'UTR///5'UTR	genic	Simple Repeat			--1222222	INDETERMINATE	0	1	0	1	2	3	0
1	203816310		1	*	203811988		5'-Flanked	m64152e_230202_080310/68487292/ccs		TRUE		e585dae3b73c77	586d7a3f4c	5679	Sense	P1.csv	FALSE	TRUE	203802193	203817070	14878	*	ZBED6///ZC3H11A	3'UTR///5'UTR	genic	Simple Repeat			--1222222	INDETERMINATE	0	1	0	1	2	3	0
1	203816310		1	*	203811988		5'-Flanked	m64152e_230202_080310/89850375/ccs		TRUE		e585dae3b73c77	f9944ef4d8	5662	Sense	P1.csv	FALSE	TRUE	203802193	203817070	14878	*	ZBED6///ZC3H11A	3'UTR///5'UTR	genic	Simple Repeat			--1222222	INDETERMINATE	0	1	0	1	2	3	0
1	203816310		1	*	203811991		5'-Flanked	m64152e_230202_080310/84675041/ccs		TRUE		e585dae3b73c77	0adda6aff5	5677	Sense	P1.csv	FALSE	TRUE	203802193	203817070	14878	*	ZBED6///ZC3H11A	3'UTR///5'UTR	genic	Simple Repeat			--1222222	INDETERMINATE	0	1	0	1	2	3	0
1		203816310	1	*		203811988	3'-Flanked	m64152e_230202_080310/108724531/ccs		TRUE		e585dae3b73c77	f5ab0ad5a8	5677	Antisense	P1.csv	TRUE	FALSE	203802193	203817070	14878	*	ZBED6///ZC3H11A	3'UTR///5'UTR	genic	Simple Repeat			--1222222	INDETERMINATE	0	1	0	1	2	3	0
1		203816310	1	*		203811988	3'-Flanked	m64152e_230202_080310/110690816/ccs		TRUE		e585dae3b73c77	05bdb3202b	5652	Antisense	P1.csv	TRUE	FALSE	203802193	203817070	14878	*	ZBED6///ZC3H11A	3'UTR///5'UTR	genic	Simple Repeat			--1222222	INDETERMINATE	0	1	0	1	2	3	0
1		203816310	1	*		203811988	3'-Flanked	m64152e_230202_080310/115803553/ccs		TRUE		e585dae3b73c77	d32b11fef7	5694	Antisense	P1.csv	TRUE	FALSE	203802193	203817070	14878	*	ZBED6///ZC3H11A	3'UTR///5'UTR	genic	Simple Repeat			--1222222	INDETERMINATE	0	1	0	1	2	3	0
1		203816310	1	*		203811988	3'-Flanked	m64152e_230202_080310/121964571/ccs		TRUE		e585dae3b73c77	9eeaae4be4	5678	Antisense	P1.csv	TRUE	FALSE	203802193	203817070	14878	*	ZBED6///ZC3H11A	3'UTR///5'UTR	genic	Simple Repeat			--1222222	INDETERMINATE	0	1	0	1	2	3	0
1		203816310	1	*		203811988	3'-Flanked	m64152e_230202_080310/162138538/ccs		TRUE		e585dae3b73c77	9eeaae4be4	5678	Antisense	P1.csv	TRUE	FALSE	203802193	203817070	14878	*	ZBED6///ZC3H11A	3'UTR///5'UTR	genic	Simple Repeat			--1222222	INDETERMINATE	0	1	0	1	2	3	0
1		203816310	1	*		203811988	3'-Flanked	m64152e_230202_080310/25297295/ccs		TRUE		e585dae3b73c77	f5ab0ad5a8	5677	Antisense	P1.csv	TRUE	FALSE	203802193	203817070	14878	*	ZBED6///ZC3H11A	3'UTR///5'UTR	genic	Simple Repeat			--1222222	INDETERMINATE	0	1	0	1	2	3	0
1		203816310	1	*		203811988	3'-Flanked	m64152e_230202_080310/36768069/ccs		TRUE		e585dae3b73c77	f5ab0ad5a8	5677	Antisense	P1.csv	TRUE	FALSE	203802193	203817070	14878	*	ZBED6///ZC3H11A	3'UTR///5'UTR	genic	Simple Repeat			--1222222	INDETERMINATE	0	1	0	1	2	3	0
1		203816310	1	*		203811988	3'-Flanked	m64152e_230202_080310/58851716/ccs		TRUE		e585dae3b73c77	c4335f1b3a	5676	Antisense	P1.csv	TRUE	FALSE	203802193	203817070	14878	*	ZBED6///ZC3H11A	3'UTR///5'UTR	genic	Simple Repeat			--1222222	INDETERMINATE	0	1	0	1	2	3	0
1		203816310	1	*		203811988	3'-Flanked	m64152e_230202_080310/80151990/ccs		TRUE		e585dae3b73c77	f5ab0ad5a8	5677	Antisense	P1.csv	TRUE	FALSE	203802193	203817070	14878	*	ZBED6///ZC3H11A	3'UTR///5'UTR	genic	Simple Repeat			--1222222	INDETERMINATE	0	1	0	1	2	3	0
1		203816310	1	*		203811988	3'-Flanked	m64152e_230202_080310/86378046/ccs		TRUE		e585dae3b73c77	f5ab0ad5a8	5677	Antisense	P1.csv	TRUE	FALSE	203802193	203817070	14878	*	ZBED6///ZC3H11A	3'UTR///5'UTR	genic	Simple Repeat			--1222222	INDETERMINATE	0	1	0	1	2	3	0
1	205610457		1	*	205603547		5'-Flanked	m64152e_230202_080310/11275100/ccs		TRUE		c00e4b3d0137a9	e25f3a6440	1804	Sense	P1.csv	FALSE	TRUE	205600462	205616545	16084	*	ELK4	3'UTR	genic				------122	INDETERMINATE	0	0	0	1	0	0	0
1	205610457		1	*	205603547		5'-Flanked	m64152e_230202_080310/16779650/ccs		TRUE		c00e4b3d0137a9	e25f3a6440	1804	Sense	P1.csv	FALSE	TRUE	205600462	205616545	16084	*	ELK4	3'UTR	genic				------122	INDETERMINATE	0	0	0	1	0	0	0
1	205610457		1	*	205603547		5'-Flanked	m64152e_230202_080310/172425575/ccs		TRUE		c00e4b3d0137a9	e25f3a6440	1804	Sense	P1.csv	FALSE	TRUE	205600462	205616545	16084	*	ELK4	3'UTR	genic				------122	INDETERMINATE	0	0	0	1	0	0	0
1	205610457		1	*	205603547		5'-Flanked	m64152e_230202_080310/54985228/ccs		TRUE		c00e4b3d0137a9	e25f3a6440	1804	Sense	P1.csv	FALSE	TRUE	205600462	205616545	16084	*	ELK4	3'UTR	genic				------122	INDETERMINATE	0	0	0	1	0	0	0
1	205610457		1	*	205603555		5'-Flanked	m64152e_230202_080310/25821589/ccs		TRUE		c00e4b3d0137a9	e4dd0b78aa	1804	Sense	P1.csv	FALSE	TRUE	205600462	205616545	16084	*	ELK4	3'UTR	genic				------122	INDETERMINATE	0	0	0	1	0	0	0
1	205610457		1	*	205603555		5'-Flanked	m64152e_230202_080310/67504916/ccs		TRUE		c00e4b3d0137a9	f268e66f74	1819	Sense	P1.csv	FALSE	TRUE	205600462	205616545	16084	*	ELK4	3'UTR	genic				------122	INDETERMINATE	0	0	0	1	0	0	0
1		205610457	1	*		205603547	3'-Flanked	m64152e_230202_080310/111542417/ccs		TRUE		c00e4b3d0137a9	1d13f511f3	1801	Antisense	P1.csv	TRUE	FALSE	205600462	205616545	16084	*	ELK4	3'UTR	genic				------122	INDETERMINATE	0	0	0	1	0	0	0
1		205610457	1	*		205603547	3'-Flanked	m64152e_230202_080310/126618060/ccs		TRUE		c00e4b3d0137a9	e25f3a6440	1804	Antisense	P1.csv	TRUE	FALSE	205600462	205616545	16084	*	ELK4	3'UTR	genic				------122	INDETERMINATE	0	0	0	1	0	0	0
1		205610457	1	*		205603547	3'-Flanked	m64152e_230202_080310/142410250/ccs		TRUE		c00e4b3d0137a9	e25f3a6440	1804	Antisense	P1.csv	TRUE	FALSE	205600462	205616545	16084	*	ELK4	3'UTR	genic				------122	INDETERMINATE	0	0	0	1	0	0	0
1		205610457	1	*		205603547	3'-Flanked	m64152e_230202_080310/28837541/ccs		TRUE		c00e4b3d0137a9	e25f3a6440	1804	Antisense	P1.csv	TRUE	FALSE	205600462	205616545	16084	*	ELK4	3'UTR	genic				------122	INDETERMINATE	0	0	0	1	0	0	0
1		205610457	1	*		205603547	3'-Flanked	m64152e_230202_080310/35193815/ccs		TRUE		c00e4b3d0137a9	e25f3a6440	1804	Antisense	P1.csv	TRUE	FALSE	205600462	205616545	16084	*	ELK4	3'UTR	genic				------122	INDETERMINATE	0	0	0	1	0	0	0
1		205610457	1	*		205603547	3'-Flanked	m64152e_230202_080310/63439278/ccs		TRUE		c00e4b3d0137a9	e25f3a6440	1804	Antisense	P1.csv	TRUE	FALSE	205600462	205616545	16084	*	ELK4	3'UTR	genic				------122	INDETERMINATE	0	0	0	1	0	0	0
1		205610457	1	*		205603555	3'-Flanked	m64152e_230202_080310/175572405/ccs		TRUE		c00e4b3d0137a9	30dd078e5d	1786	Antisense	P1.csv	TRUE	FALSE	205600462	205616545	16084	*	ELK4	3'UTR	genic				------122	INDETERMINATE	0	0	0	1	0	0	0
1	211397077		1	*	211402521		5'-Flanked	m64152e_230202_080310/10421410/ccs		TRUE		2e3cffdae3f4c4	a0bf5f0b54	3713	Antisense	P1.csv	FALSE	TRUE	211396767	211397513	747	*	LINC00467	Exonic	genic				-----2222	INDETERMINATE	0	1	0	1	2	3	0
1	211397077		1	*	211402521		5'-Flanked	m64152e_230202_080310/105841094/ccs		TRUE		2e3cffdae3f4c4	b700f7c5ea	3722	Antisense	P1.csv	FALSE	TRUE	211396767	211397513	747	*	LINC00467	Exonic	genic				-----2222	INDETERMINATE	0	1	0	1	2	3	0
1	211397077		1	*	211402521		5'-Flanked	m64152e_230202_080310/112593012/ccs		TRUE		2e3cffdae3f4c4	d36821f295	3723	Antisense	P1.csv	FALSE	TRUE	211396767	211397513	747	*	LINC00467	Exonic	genic				-----2222	INDETERMINATE	0	1	0	1	2	3	0
1	211397077		1	*	211402521		5'-Flanked	m64152e_230202_080310/123995689/ccs		TRUE		2e3cffdae3f4c4	e5bc7ba07d	3724	Antisense	P1.csv	FALSE	TRUE	211396767	211397513	747	*	LINC00467	Exonic	genic				-----2222	INDETERMINATE	0	1	0	1	2	3	0
1	211397077		1	*	211402521		5'-Flanked	m64152e_230202_080310/135987558/ccs		TRUE		2e3cffdae3f4c4	82bf4af898	3725	Antisense	P1.csv	FALSE	TRUE	211396767	211397513	747	*	LINC00467	Exonic	genic				-----2222	INDETERMINATE	0	1	0	1	2	3	0
1	211397077		1	*	211402521		5'-Flanked	m64152e_230202_080310/159517355/ccs		TRUE		2e3cffdae3f4c4	b700f7c5ea	3722	Antisense	P1.csv	FALSE	TRUE	211396767	211397513	747	*	LINC00467	Exonic	genic				-----2222	INDETERMINATE	0	1	0	1	2	3	0
1	211397077		1	*	211402521		5'-Flanked	m64152e_230202_080310/15993427/ccs		TRUE		2e3cffdae3f4c4	161adb9e37	3712	Antisense	P1.csv	FALSE	TRUE	211396767	211397513	747	*	LINC00467	Exonic	genic				-----2222	INDETERMINATE	0	1	0	1	2	3	0
1	211397077		1	*	211402521		5'-Flanked	m64152e_230202_080310/161940724/ccs		TRUE		2e3cffdae3f4c4	8fa74bbfe7	3732	Antisense	P1.csv	FALSE	TRUE	211396767	211397513	747	*	LINC00467	Exonic	genic				-----2222	INDETERMINATE	0	1	0	1	2	3	0
1	211397077		1	*	211402521		5'-Flanked	m64152e_230202_080310/166265299/ccs		TRUE		2e3cffdae3f4c4	7648ccf2be	3721	Antisense	P1.csv	FALSE	TRUE	211396767	211397513	747	*	LINC00467	Exonic	genic				-----2222	INDETERMINATE	0	1	0	1	2	3	0
1	211397077		1	*	211402521		5'-Flanked	m64152e_230202_080310/17697445/ccs		TRUE		2e3cffdae3f4c4	b700f7c5ea	3722	Antisense	P1.csv	FALSE	TRUE	211396767	211397513	747	*	LINC00467	Exonic	genic				-----2222	INDETERMINATE	0	1	0	1	2	3	0
1	211397077		1	*	211402521		5'-Flanked	m64152e_230202_080310/177079868/ccs		TRUE		2e3cffdae3f4c4	c7de7246d5	3727	Antisense	P1.csv	FALSE	TRUE	211396767	211397513	747	*	LINC00467	Exonic	genic				-----2222	INDETERMINATE	0	1	0	1	2	3	0
1	211397077		1	*	211402521		5'-Flanked	m64152e_230202_080310/177799810/ccs		TRUE		2e3cffdae3f4c4	b700f7c5ea	3722	Antisense	P1.csv	FALSE	TRUE	211396767	211397513	747	*	LINC00467	Exonic	genic				-----2222	INDETERMINATE	0	1	0	1	2	3	0
1	211397077		1	*	211402521		5'-Flanked	m64152e_230202_080310/20187324/ccs		TRUE		2e3cffdae3f4c4	b700f7c5ea	3722	Antisense	P1.csv	FALSE	TRUE	211396767	211397513	747	*	LINC00467	Exonic	genic				-----2222	INDETERMINATE	0	1	0	1	2	3	0
1	211397077		1	*	211402521		5'-Flanked	m64152e_230202_080310/22021985/ccs		TRUE		2e3cffdae3f4c4	b700f7c5ea	3722	Antisense	P1.csv	FALSE	TRUE	211396767	211397513	747	*	LINC00467	Exonic	genic				-----2222	INDETERMINATE	0	1	0	1	2	3	0
1	211397077		1	*	211402521		5'-Flanked	m64152e_230202_080310/22872511/ccs		TRUE		2e3cffdae3f4c4	b700f7c5ea	3722	Antisense	P1.csv	FALSE	TRUE	211396767	211397513	747	*	LINC00467	Exonic	genic				-----2222	INDETERMINATE	0	1	0	1	2	3	0
1	211397077		1	*	211402521		5'-Flanked	m64152e_230202_080310/43453158/ccs		TRUE		2e3cffdae3f4c4	05ce063ccb	3728	Antisense	P1.csv	FALSE	TRUE	211396767	211397513	747	*	LINC00467	Exonic	genic				-----2222	INDETERMINATE	0	1	0	1	2	3	0
1	211397077		1	*	211402521		5'-Flanked	m64152e_230202_080310/53150391/ccs		TRUE		2e3cffdae3f4c4	d36821f295	3723	Antisense	P1.csv	FALSE	TRUE	211396767	211397513	747	*	LINC00467	Exonic	genic				-----2222	INDETERMINATE	0	1	0	1	2	3	0
1	211397077		1	*	211402521		5'-Flanked	m64152e_230202_080310/57803223/ccs		TRUE		2e3cffdae3f4c4	d36821f295	3723	Antisense	P1.csv	FALSE	TRUE	211396767	211397513	747	*	LINC00467	Exonic	genic				-----2222	INDETERMINATE	0	1	0	1	2	3	0
1	211397077		1	*	211402521		5'-Flanked	m64152e_230202_080310/61735398/ccs		TRUE		2e3cffdae3f4c4	df38ac099b	3720	Antisense	P1.csv	FALSE	TRUE	211396767	211397513	747	*	LINC00467	Exonic	genic				-----2222	INDETERMINATE	0	1	0	1	2	3	0
1	211397077		1	*	211402521		5'-Flanked	m64152e_230202_080310/62850547/ccs		TRUE		2e3cffdae3f4c4	d36821f295	3723	Antisense	P1.csv	FALSE	TRUE	211396767	211397513	747	*	LINC00467	Exonic	genic				-----2222	INDETERMINATE	0	1	0	1	2	3	0
1	211397077		1	*	211402521		5'-Flanked	m64152e_230202_080310/72156555/ccs		TRUE		2e3cffdae3f4c4	7648ccf2be	3721	Antisense	P1.csv	FALSE	TRUE	211396767	211397513	747	*	LINC00467	Exonic	genic				-----2222	INDETERMINATE	0	1	0	1	2	3	0
1	211397077		1	*	211402521		5'-Flanked	m64152e_230202_080310/85853712/ccs		TRUE		2e3cffdae3f4c4	b700f7c5ea	3722	Antisense	P1.csv	FALSE	TRUE	211396767	211397513	747	*	LINC00467	Exonic	genic				-----2222	INDETERMINATE	0	1	0	1	2	3	0
1	211397077		1	*	211402521		5'-Flanked	m64152e_230202_080310/8587086/ccs		TRUE		2e3cffdae3f4c4	b700f7c5ea	3722	Antisense	P1.csv	FALSE	TRUE	211396767	211397513	747	*	LINC00467	Exonic	genic				-----2222	INDETERMINATE	0	1	0	1	2	3	0
1	211397077		1	*	211402521		5'-Flanked	m64152e_230202_080310/87099334/ccs		TRUE		2e3cffdae3f4c4	b700f7c5ea	3722	Antisense	P1.csv	FALSE	TRUE	211396767	211397513	747	*	LINC00467	Exonic	genic				-----2222	INDETERMINATE	0	1	0	1	2	3	0
1		211397077	1	*		211402521	3'-Flanked	m64152e_230202_080310/100141398/ccs		TRUE		2e3cffdae3f4c4	b700f7c5ea	3722	Sense	P1.csv	TRUE	FALSE	211396767	211397513	747	*	LINC00467	Exonic	genic				-----2222	INDETERMINATE	0	1	0	1	2	3	0
1		211397077	1	*		211402521	3'-Flanked	m64152e_230202_080310/105775332/ccs		TRUE		2e3cffdae3f4c4	7648ccf2be	3721	Sense	P1.csv	TRUE	FALSE	211396767	211397513	747	*	LINC00467	Exonic	genic				-----2222	INDETERMINATE	0	1	0	1	2	3	0
1		211397077	1	*		211402521	3'-Flanked	m64152e_230202_080310/121178522/ccs		TRUE		2e3cffdae3f4c4	d36821f295	3723	Sense	P1.csv	TRUE	FALSE	211396767	211397513	747	*	LINC00467	Exonic	genic				-----2222	INDETERMINATE	0	1	0	1	2	3	0
1		211397077	1	*		211402521	3'-Flanked	m64152e_230202_080310/176422933/ccs		TRUE		2e3cffdae3f4c4	161adb9e37	3712	Sense	P1.csv	TRUE	FALSE	211396767	211397513	747	*	LINC00467	Exonic	genic				-----2222	INDETERMINATE	0	1	0	1	2	3	0
1		211397077	1	*		211402521	3'-Flanked	m64152e_230202_080310/19136660/ccs		TRUE		2e3cffdae3f4c4	df38ac099b	3720	Sense	P1.csv	TRUE	FALSE	211396767	211397513	747	*	LINC00467	Exonic	genic				-----2222	INDETERMINATE	0	1	0	1	2	3	0
1		211397077	1	*		211402521	3'-Flanked	m64152e_230202_080310/30474908/ccs		TRUE		2e3cffdae3f4c4	7648ccf2be	3721	Sense	P1.csv	TRUE	FALSE	211396767	211397513	747	*	LINC00467	Exonic	genic				-----2222	INDETERMINATE	0	1	0	1	2	3	0
1		211397077	1	*		211402521	3'-Flanked	m64152e_230202_080310/32179808/ccs		TRUE		2e3cffdae3f4c4	0b3871222a	3715	Sense	P1.csv	TRUE	FALSE	211396767	211397513	747	*	LINC00467	Exonic	genic				-----2222	INDETERMINATE	0	1	0	1	2	3	0
1		211397077	1	*		211402521	3'-Flanked	m64152e_230202_080310/5833071/ccs		TRUE		2e3cffdae3f4c4	7648ccf2be	3721	Sense	P1.csv	TRUE	FALSE	211396767	211397513	747	*	LINC00467	Exonic	genic				-----2222	INDETERMINATE	0	1	0	1	2	3	0
1		211397077	1	*		211402521	3'-Flanked	m64152e_230202_080310/63506614/ccs		TRUE		2e3cffdae3f4c4	d0ff6fc472	3717	Sense	P1.csv	TRUE	FALSE	211396767	211397513	747	*	LINC00467	Exonic	genic				-----2222	INDETERMINATE	0	1	0	1	2	3	0
1		211397077	1	*		211402521	3'-Flanked	m64152e_230202_080310/91360018/ccs		TRUE		2e3cffdae3f4c4	d36821f295	3723	Sense	P1.csv	TRUE	FALSE	211396767	211397513	747	*	LINC00467	Exonic	genic				-----2222	INDETERMINATE	0	1	0	1	2	3	0
1	212069148		1	*	212062912		5'-Flanked	m64152e_230202_080310/13568325/ccs		TRUE		0e11974c6f1b65	86645a6ccd	4791	Sense	P1.csv	FALSE	TRUE	212068704	212072073	3370	*	DTL	Intronic	genic				--1222222	INDETERMINATE	1	1	1	1	2	3	0
1	212069152		1	*	212062912		5'-Flanked	m64152e_230202_080310/140707249/ccs		TRUE		ce99ccd5c27ca4	4c60554991	4766	Sense	P1.csv	FALSE	TRUE	212068704	212072073	3370	*	DTL	Intronic	genic				--1222222	INDETERMINATE	0	1	0	1	2	3	0
1	212069152		1	*	212062912		5'-Flanked	m64152e_230202_080310/158730032/ccs		TRUE		ce99ccd5c27ca4	496076c6de	4763	Sense	P1.csv	FALSE	TRUE	212068704	212072073	3370	*	DTL	Intronic	genic				--1222222	INDETERMINATE	0	1	0	1	2	3	0
1	212069152		1	*	212062912		5'-Flanked	m64152e_230202_080310/179175500/ccs		TRUE		ce99ccd5c27ca4	c8612492b7	4762	Sense	P1.csv	FALSE	TRUE	212068704	212072073	3370	*	DTL	Intronic	genic				--1222222	INDETERMINATE	0	1	0	1	2	3	0
1	212069152		1	*	212062912		5'-Flanked	m64152e_230202_080310/2294238/ccs		TRUE		ce99ccd5c27ca4	bb130520f8	4767	Sense	P1.csv	FALSE	TRUE	212068704	212072073	3370	*	DTL	Intronic	genic				--1222222	INDETERMINATE	0	1	0	1	2	3	0
1	212069152		1	*	212062912		5'-Flanked	m64152e_230202_080310/37160095/ccs		TRUE		ce99ccd5c27ca4	74819e6f7b	4769	Sense	P1.csv	FALSE	TRUE	212068704	212072073	3370	*	DTL	Intronic	genic				--1222222	INDETERMINATE	0	1	0	1	2	3	0
1	212069152		1	*	212062912		5'-Flanked	m64152e_230202_080310/72485394/ccs		TRUE		ce99ccd5c27ca4	bb130520f8	4767	Sense	P1.csv	FALSE	TRUE	212068704	212072073	3370	*	DTL	Intronic	genic				--1222222	INDETERMINATE	0	1	0	1	2	3	0
1	212069152		1	*	212062912		5'-Flanked	m64152e_230202_080310/72812019/ccs		TRUE		ce99ccd5c27ca4	a72a13b86f	4741	Sense	P1.csv	FALSE	TRUE	212068704	212072073	3370	*	DTL	Intronic	genic				--1222222	INDETERMINATE	0	1	0	1	2	3	0
1		212069152	1	*		212062912	3'-Flanked	m64152e_230202_080310/110756107/ccs		TRUE		ce99ccd5c27ca4	264be19a4b	4768	Antisense	P1.csv	TRUE	FALSE	212068704	212072073	3370	*	DTL	Intronic	genic				--1222222	INDETERMINATE	0	1	0	1	2	3	0
1		212069152	1	*		212062912	3'-Flanked	m64152e_230202_080310/47317480/ccs		TRUE		ce99ccd5c27ca4	da38ddf285	4765	Antisense	P1.csv	TRUE	FALSE	212068704	212072073	3370	*	DTL	Intronic	genic				--1222222	INDETERMINATE	0	1	0	1	2	3	0
1		212069152	1	*		212062912	3'-Flanked	m64152e_230202_080310/81069094/ccs		TRUE		ce99ccd5c27ca4	264be19a4b	4768	Antisense	P1.csv	TRUE	FALSE	212068704	212072073	3370	*	DTL	Intronic	genic				--1222222	INDETERMINATE	0	1	0	1	2	3	0
1	224785184		1	*	224781830		5'-Flanked	m64152e_230202_080310/108134906/ccs		TRUE		72cbec29c5b7fd	af1543945d	3773	Sense	P1.csv	FALSE	TRUE	224779335	224802958	23624	*			intergenic		Distal Enhancer-Like Signature		000002222	TRUNCATED	0	1	0	1	2	3	0
1	224785184		1	*	224781830		5'-Flanked	m64152e_230202_080310/108725097/ccs		TRUE		72cbec29c5b7fd	56fe9974fd	3774	Sense	P1.csv	FALSE	TRUE	224779335	224802958	23624	*			intergenic		Distal Enhancer-Like Signature		000002222	TRUNCATED	0	1	0	1	2	3	0
1	224785184		1	*	224781830		5'-Flanked	m64152e_230202_080310/124781106/ccs		TRUE		72cbec29c5b7fd	17b48acbdf	3772	Sense	P1.csv	FALSE	TRUE	224779335	224802958	23624	*			intergenic		Distal Enhancer-Like Signature		000002222	TRUNCATED	0	1	0	1	2	3	0
1	224785184		1	*	224781830		5'-Flanked	m64152e_230202_080310/132252521/ccs		TRUE		72cbec29c5b7fd	86d1f4a2c3	3813	Sense	P1.csv	FALSE	TRUE	224779335	224802958	23624	*			intergenic		Distal Enhancer-Like Signature		000002222	TRUNCATED	0	1	0	1	2	3	0
1	224785184		1	*	224781830		5'-Flanked	m64152e_230202_080310/13370180/ccs		TRUE		72cbec29c5b7fd	17b48acbdf	3772	Sense	P1.csv	FALSE	TRUE	224779335	224802958	23624	*			intergenic		Distal Enhancer-Like Signature		000002222	TRUNCATED	0	1	0	1	2	3	0
1	224785184		1	*	224781830		5'-Flanked	m64152e_230202_080310/138609191/ccs		TRUE		72cbec29c5b7fd	3620876457	3771	Sense	P1.csv	FALSE	TRUE	224779335	224802958	23624	*			intergenic		Distal Enhancer-Like Signature		000002222	TRUNCATED	0	1	0	1	2	3	0
1	224785184		1	*	224781830		5'-Flanked	m64152e_230202_080310/142739871/ccs		TRUE		72cbec29c5b7fd	17b48acbdf	3772	Sense	P1.csv	FALSE	TRUE	224779335	224802958	23624	*			intergenic		Distal Enhancer-Like Signature		000002222	TRUNCATED	0	1	0	1	2	3	0
1	224785184		1	*	224781830		5'-Flanked	m64152e_230202_080310/143984015/ccs		TRUE		72cbec29c5b7fd	17b48acbdf	3772	Sense	P1.csv	FALSE	TRUE	224779335	224802958	23624	*			intergenic		Distal Enhancer-Like Signature		000002222	TRUNCATED	0	1	0	1	2	3	0
1	224785184		1	*	224781830		5'-Flanked	m64152e_230202_080310/162858189/ccs		TRUE		72cbec29c5b7fd	95f7a7811f	3776	Sense	P1.csv	FALSE	TRUE	224779335	224802958	23624	*			intergenic		Distal Enhancer-Like Signature		000002222	TRUNCATED	0	1	0	1	2	3	0
1	224785184		1	*	224781830		5'-Flanked	m64152e_230202_080310/164759429/ccs		TRUE		72cbec29c5b7fd	17b48acbdf	3772	Sense	P1.csv	FALSE	TRUE	224779335	224802958	23624	*			intergenic		Distal Enhancer-Like Signature		000002222	TRUNCATED	0	1	0	1	2	3	0
1	224785184		1	*	224781830		5'-Flanked	m64152e_230202_080310/166660271/ccs		TRUE		72cbec29c5b7fd	17b48acbdf	3772	Sense	P1.csv	FALSE	TRUE	224779335	224802958	23624	*			intergenic		Distal Enhancer-Like Signature		000002222	TRUNCATED	0	1	0	1	2	3	0
1	224785184		1	*	224781830		5'-Flanked	m64152e_230202_080310/169738406/ccs		TRUE		72cbec29c5b7fd	af1543945d	3773	Sense	P1.csv	FALSE	TRUE	224779335	224802958	23624	*			intergenic		Distal Enhancer-Like Signature		000002222	TRUNCATED	0	1	0	1	2	3	0
1	224785184		1	*	224781830		5'-Flanked	m64152e_230202_080310/173016227/ccs		TRUE		72cbec29c5b7fd	17b48acbdf	3772	Sense	P1.csv	FALSE	TRUE	224779335	224802958	23624	*			intergenic		Distal Enhancer-Like Signature		000002222	TRUNCATED	0	1	0	1	2	3	0
1	224785184		1	*	224781830		5'-Flanked	m64152e_230202_080310/175112595/ccs		TRUE		72cbec29c5b7fd	b31905c275	3769	Sense	P1.csv	FALSE	TRUE	224779335	224802958	23624	*			intergenic		Distal Enhancer-Like Signature		000002222	TRUNCATED	0	1	0	1	2	3	0
1	224785184		1	*	224781830		5'-Flanked	m64152e_230202_080310/178260326/ccs		TRUE		72cbec29c5b7fd	17b48acbdf	3772	Sense	P1.csv	FALSE	TRUE	224779335	224802958	23624	*			intergenic		Distal Enhancer-Like Signature		000002222	TRUNCATED	0	1	0	1	2	3	0
1	224785184		1	*	224781830		5'-Flanked	m64152e_230202_080310/25757544/ccs		TRUE		72cbec29c5b7fd	17b48acbdf	3772	Sense	P1.csv	FALSE	TRUE	224779335	224802958	23624	*			intergenic		Distal Enhancer-Like Signature		000002222	TRUNCATED	0	1	0	1	2	3	0
1	224785184		1	*	224781830		5'-Flanked	m64152e_230202_080310/34734593/ccs		TRUE		72cbec29c5b7fd	17b48acbdf	3772	Sense	P1.csv	FALSE	TRUE	224779335	224802958	23624	*			intergenic		Distal Enhancer-Like Signature		000002222	TRUNCATED	0	1	0	1	2	3	0
1	224785184		1	*	224781830		5'-Flanked	m64152e_230202_080310/37160318/ccs		TRUE		72cbec29c5b7fd	17b48acbdf	3772	Sense	P1.csv	FALSE	TRUE	224779335	224802958	23624	*			intergenic		Distal Enhancer-Like Signature		000002222	TRUNCATED	0	1	0	1	2	3	0
1	224785184		1	*	224781830		5'-Flanked	m64152e_230202_080310/40437922/ccs		TRUE		72cbec29c5b7fd	b436bc0c72	3759	Sense	P1.csv	FALSE	TRUE	224779335	224802958	23624	*			intergenic		Distal Enhancer-Like Signature		000002222	TRUNCATED	0	1	0	1	2	3	0
1	224785184		1	*	224781830		5'-Flanked	m64152e_230202_080310/49154274/ccs		TRUE		72cbec29c5b7fd	17b48acbdf	3772	Sense	P1.csv	FALSE	TRUE	224779335	224802958	23624	*			intergenic		Distal Enhancer-Like Signature		000002222	TRUNCATED	0	1	0	1	2	3	0
1	224785184		1	*	224781830		5'-Flanked	m64152e_230202_080310/6227379/ccs		TRUE		72cbec29c5b7fd	17b48acbdf	3772	Sense	P1.csv	FALSE	TRUE	224779335	224802958	23624	*			intergenic		Distal Enhancer-Like Signature		000002222	TRUNCATED	0	1	0	1	2	3	0
1	224785184		1	*	224781830		5'-Flanked	m64152e_230202_080310/62325844/ccs		TRUE		72cbec29c5b7fd	17b48acbdf	3772	Sense	P1.csv	FALSE	TRUE	224779335	224802958	23624	*			intergenic		Distal Enhancer-Like Signature		000002222	TRUNCATED	0	1	0	1	2	3	0
1	224785184		1	*	224781830		5'-Flanked	m64152e_230202_080310/63571265/ccs		TRUE		72cbec29c5b7fd	af1543945d	3773	Sense	P1.csv	FALSE	TRUE	224779335	224802958	23624	*			intergenic		Distal Enhancer-Like Signature		000002222	TRUNCATED	0	1	0	1	2	3	0
1	224785184		1	*	224781830		5'-Flanked	m64152e_230202_080310/70124488/ccs		TRUE		72cbec29c5b7fd	17b48acbdf	3772	Sense	P1.csv	FALSE	TRUE	224779335	224802958	23624	*			intergenic		Distal Enhancer-Like Signature		000002222	TRUNCATED	0	1	0	1	2	3	0
1	224785184		1	*	224781830		5'-Flanked	m64152e_230202_080310/74057173/ccs		TRUE		72cbec29c5b7fd	17b48acbdf	3772	Sense	P1.csv	FALSE	TRUE	224779335	224802958	23624	*			intergenic		Distal Enhancer-Like Signature		000002222	TRUNCATED	0	1	0	1	2	3	0
1	224785184		1	*	224781830		5'-Flanked	m64152e_230202_080310/77989794/ccs		TRUE		72cbec29c5b7fd	3620876457	3771	Sense	P1.csv	FALSE	TRUE	224779335	224802958	23624	*			intergenic		Distal Enhancer-Like Signature		000002222	TRUNCATED	0	1	0	1	2	3	0
1	224785184		1	*	224781830		5'-Flanked	m64152e_230202_080310/85329918/ccs		TRUE		72cbec29c5b7fd	17b48acbdf	3772	Sense	P1.csv	FALSE	TRUE	224779335	224802958	23624	*			intergenic		Distal Enhancer-Like Signature		000002222	TRUNCATED	0	1	0	1	2	3	0
1	224785184		1	*	224781830		5'-Flanked	m64152e_230202_080310/86771152/ccs		TRUE		72cbec29c5b7fd	17b48acbdf	3772	Sense	P1.csv	FALSE	TRUE	224779335	224802958	23624	*			intergenic		Distal Enhancer-Like Signature		000002222	TRUNCATED	0	1	0	1	2	3	0
1	224785184		1	*	224781830		5'-Flanked	m64152e_230202_080310/90505263/ccs		TRUE		72cbec29c5b7fd	17b48acbdf	3772	Sense	P1.csv	FALSE	TRUE	224779335	224802958	23624	*			intergenic		Distal Enhancer-Like Signature		000002222	TRUNCATED	0	1	0	1	2	3	0
1	224785184		1	*	224781830		5'-Flanked	m64152e_230202_080310/91751817/ccs		TRUE		72cbec29c5b7fd	17b48acbdf	3772	Sense	P1.csv	FALSE	TRUE	224779335	224802958	23624	*			intergenic		Distal Enhancer-Like Signature		000002222	TRUNCATED	0	1	0	1	2	3	0
1	224785184		1	*	224781830		5'-Flanked	m64152e_230202_080310/95618462/ccs		TRUE		72cbec29c5b7fd	b6b726bf5f	3777	Sense	P1.csv	FALSE	TRUE	224779335	224802958	23624	*			intergenic		Distal Enhancer-Like Signature		000002222	TRUNCATED	0	1	0	1	2	3	0
1	224785184		1	*	224781830		5'-Flanked	m64152e_230202_080310/95946250/ccs		TRUE		72cbec29c5b7fd	17b48acbdf	3772	Sense	P1.csv	FALSE	TRUE	224779335	224802958	23624	*			intergenic		Distal Enhancer-Like Signature		000002222	TRUNCATED	0	1	0	1	2	3	0
1		224785184	1	*		224781830	3'-Flanked	m64152e_230202_080310/103614742/ccs		TRUE		72cbec29c5b7fd	3620876457	3771	Antisense	P1.csv	TRUE	FALSE	224779335	224802958	23624	*			intergenic		Distal Enhancer-Like Signature		000002222	TRUNCATED	0	1	0	1	2	3	0
1		224785184	1	*		224781830	3'-Flanked	m64152e_230202_080310/107546521/ccs		TRUE		72cbec29c5b7fd	17b48acbdf	3772	Antisense	P1.csv	TRUE	FALSE	224779335	224802958	23624	*			intergenic		Distal Enhancer-Like Signature		000002222	TRUNCATED	0	1	0	1	2	3	0
1		224785184	1	*		224781830	3'-Flanked	m64152e_230202_080310/114165663/ccs		TRUE		72cbec29c5b7fd	17b48acbdf	3772	Antisense	P1.csv	TRUE	FALSE	224779335	224802958	23624	*			intergenic		Distal Enhancer-Like Signature		000002222	TRUNCATED	0	1	0	1	2	3	0
1		224785184	1	*		224781830	3'-Flanked	m64152e_230202_080310/117047407/ccs		TRUE		72cbec29c5b7fd	eca7224c63	3764	Antisense	P1.csv	TRUE	FALSE	224779335	224802958	23624	*			intergenic		Distal Enhancer-Like Signature		000002222	TRUNCATED	0	1	0	1	2	3	0
1		224785184	1	*		224781830	3'-Flanked	m64152e_230202_080310/12256112/ccs		TRUE		72cbec29c5b7fd	17b48acbdf	3772	Antisense	P1.csv	TRUE	FALSE	224779335	224802958	23624	*			intergenic		Distal Enhancer-Like Signature		000002222	TRUNCATED	0	1	0	1	2	3	0
1		224785184	1	*		224781830	3'-Flanked	m64152e_230202_080310/131466397/ccs		TRUE		72cbec29c5b7fd	17b48acbdf	3772	Antisense	P1.csv	TRUE	FALSE	224779335	224802958	23624	*			intergenic		Distal Enhancer-Like Signature		000002222	TRUNCATED	0	1	0	1	2	3	0
1		224785184	1	*		224781830	3'-Flanked	m64152e_230202_080310/131597197/ccs		TRUE		72cbec29c5b7fd	17b48acbdf	3772	Antisense	P1.csv	TRUE	FALSE	224779335	224802958	23624	*			intergenic		Distal Enhancer-Like Signature		000002222	TRUNCATED	0	1	0	1	2	3	0
1		224785184	1	*		224781830	3'-Flanked	m64152e_230202_080310/144050229/ccs		TRUE		72cbec29c5b7fd	3620876457	3771	Antisense	P1.csv	TRUE	FALSE	224779335	224802958	23624	*			intergenic		Distal Enhancer-Like Signature		000002222	TRUNCATED	0	1	0	1	2	3	0
1		224785184	1	*		224781830	3'-Flanked	m64152e_230202_080310/146605983/ccs		TRUE		72cbec29c5b7fd	f1d354fb78	3778	Antisense	P1.csv	TRUE	FALSE	224779335	224802958	23624	*			intergenic		Distal Enhancer-Like Signature		000002222	TRUNCATED	0	1	0	1	2	3	0
1		224785184	1	*		224781830	3'-Flanked	m64152e_230202_080310/155976377/ccs		TRUE		72cbec29c5b7fd	17b48acbdf	3772	Antisense	P1.csv	TRUE	FALSE	224779335	224802958	23624	*			intergenic		Distal Enhancer-Like Signature		000002222	TRUNCATED	0	1	0	1	2	3	0
1		224785184	1	*		224781830	3'-Flanked	m64152e_230202_080310/168559908/ccs		TRUE		72cbec29c5b7fd	231894c56f	3775	Antisense	P1.csv	TRUE	FALSE	224779335	224802958	23624	*			intergenic		Distal Enhancer-Like Signature		201002222	INTERNAL DELETION	0	1	0	1	2	3	0	EPISOME BREAK IN VPR-VPU
1		224785184	1	*		224781830	3'-Flanked	m64152e_230202_080310/169739477/ccs		TRUE		72cbec29c5b7fd	17b48acbdf	3772	Antisense	P1.csv	TRUE	FALSE	224779335	224802958	23624	*			intergenic		Distal Enhancer-Like Signature		000002222	TRUNCATED	0	1	0	1	2	3	0
1		224785184	1	*		224781830	3'-Flanked	m64152e_230202_080310/170854980/ccs		TRUE		72cbec29c5b7fd	17b48acbdf	3772	Antisense	P1.csv	TRUE	FALSE	224779335	224802958	23624	*			intergenic		Distal Enhancer-Like Signature		000002222	TRUNCATED	0	1	0	1	2	3	0
1		224785184	1	*		224781830	3'-Flanked	m64152e_230202_080310/172493092/ccs		TRUE		72cbec29c5b7fd	17b48acbdf	3772	Antisense	P1.csv	TRUE	FALSE	224779335	224802958	23624	*			intergenic		Distal Enhancer-Like Signature		000002222	TRUNCATED	0	1	0	1	2	3	0
1		224785184	1	*		224781830	3'-Flanked	m64152e_230202_080310/174064167/ccs		TRUE		72cbec29c5b7fd	17b48acbdf	3772	Antisense	P1.csv	TRUE	FALSE	224779335	224802958	23624	*			intergenic		Distal Enhancer-Like Signature		000002222	TRUNCATED	0	1	0	1	2	3	0
1		224785184	1	*		224781830	3'-Flanked	m64152e_230202_080310/179044580/ccs		TRUE		72cbec29c5b7fd	17b48acbdf	3772	Antisense	P1.csv	TRUE	FALSE	224779335	224802958	23624	*			intergenic		Distal Enhancer-Like Signature		000002222	TRUNCATED	0	1	0	1	2	3	0
1		224785184	1	*		224781830	3'-Flanked	m64152e_230202_080310/180093703/ccs		TRUE		72cbec29c5b7fd	8a68426412	3770	Antisense	P1.csv	TRUE	FALSE	224779335	224802958	23624	*			intergenic		Distal Enhancer-Like Signature		000002222	TRUNCATED	0	1	0	1	2	3	0
1		224785184	1	*		224781830	3'-Flanked	m64152e_230202_080310/25823336/ccs		TRUE		72cbec29c5b7fd	bbd66d2555	3797	Antisense	P1.csv	TRUE	FALSE	224779335	224802958	23624	*			intergenic		Distal Enhancer-Like Signature		000002222	TRUNCATED	0	1	0	1	2	3	0
1		224785184	1	*		224781830	3'-Flanked	m64152e_230202_080310/34997753/ccs		TRUE		72cbec29c5b7fd	17b48acbdf	3772	Antisense	P1.csv	TRUE	FALSE	224779335	224802958	23624	*			intergenic		Distal Enhancer-Like Signature		000002222	TRUNCATED	0	1	0	1	2	3	0
1		224785184	1	*		224781830	3'-Flanked	m64152e_230202_080310/42403455/ccs		TRUE		72cbec29c5b7fd	17b48acbdf	3772	Antisense	P1.csv	TRUE	FALSE	224779335	224802958	23624	*			intergenic		Distal Enhancer-Like Signature		000002222	TRUNCATED	0	1	0	1	2	3	0
1		224785184	1	*		224781830	3'-Flanked	m64152e_230202_080310/46794548/ccs		TRUE		72cbec29c5b7fd	af1543945d	3773	Antisense	P1.csv	TRUE	FALSE	224779335	224802958	23624	*			intergenic		Distal Enhancer-Like Signature		000002222	TRUNCATED	0	1	0	1	2	3	0
1		224785184	1	*		224781830	3'-Flanked	m64152e_230202_080310/52627592/ccs		TRUE		72cbec29c5b7fd	ee7746bb3b	3780	Antisense	P1.csv	TRUE	FALSE	224779335	224802958	23624	*			intergenic		Distal Enhancer-Like Signature		000002222	TRUNCATED	0	1	0	1	2	3	0
1		224785184	1	*		224781830	3'-Flanked	m64152e_230202_080310/78708804/ccs		TRUE		72cbec29c5b7fd	af1543945d	3773	Antisense	P1.csv	TRUE	FALSE	224779335	224802958	23624	*			intergenic		Distal Enhancer-Like Signature		000002222	TRUNCATED	0	1	0	1	2	3	0
1		224785184	1	*		224781830	3'-Flanked	m64152e_230202_080310/97585818/ccs		TRUE		72cbec29c5b7fd	17b48acbdf	3772	Antisense	P1.csv	TRUE	FALSE	224779335	224802958	23624	*			intergenic		Distal Enhancer-Like Signature		000002222	TRUNCATED	0	1	0	1	2	3	0
1		224785184	1	*		224781830	3'-Flanked	m64152e_230202_080310/98304717/ccs		TRUE		72cbec29c5b7fd	af1543945d	3773	Antisense	P1.csv	TRUE	FALSE	224779335	224802958	23624	*			intergenic		Distal Enhancer-Like Signature		000002222	TRUNCATED	0	1	0	1	2	3	0
1		224785186	1	*		224781830	3'-Flanked	m64152e_230202_080310/32573900/ccs		TRUE		72cbec29c5b7fd	9539bed265	3767	Antisense	P1.csv	TRUE	FALSE	224779335	224802958	23624	*			intergenic		Distal Enhancer-Like Signature		000002222	TRUNCATED	0	1	0	1	2	3	0
2	8479980		1	*	8481527		5'-Flanked	m64152e_230202_080310/148767365/ccs		TRUE		2370d8acad1fdc	8470f825b3	6304	Antisense	P1.csv	FALSE	TRUE	8467928	8482144	14217	*	LINC00299///LINC01814	Intronic	genic	Rolling Circle Repeat Element			2222221--	INDETERMINATE	1	0	0	3	3	3	1
2	8479980		1	*	8481527		5'-Flanked	m64152e_230202_080310/160891456/ccs		TRUE		2370d8acad1fdc	53b725a369	6306	Antisense	P1.csv	FALSE	TRUE	8467928	8482144	14217	*	LINC00299///LINC01814	Intronic	genic	Rolling Circle Repeat Element			2222221--	INDETERMINATE	1	0	0	3	3	3	1
2	8479980		1	*	8481527		5'-Flanked	m64152e_230202_080310/16845006/ccs		TRUE		2370d8acad1fdc	0c28536dac	6301	Antisense	P1.csv	FALSE	TRUE	8467928	8482144	14217	*	LINC00299///LINC01814	Intronic	genic	Rolling Circle Repeat Element			2222221--	INDETERMINATE	1	0	0	3	3	3	1
2	8479980		1	*	8481527		5'-Flanked	m64152e_230202_080310/49220005/ccs		TRUE		2370d8acad1fdc	662fda9d79	6300	Antisense	P1.csv	FALSE	TRUE	8467928	8482144	14217	*	LINC00299///LINC01814	Intronic	genic	Rolling Circle Repeat Element			2222221--	INDETERMINATE	1	0	0	3	3	2	0
2	8479980		1	*	8481527		5'-Flanked	m64152e_230202_080310/59901547/ccs		TRUE		2370d8acad1fdc	b70098f090	6305	Antisense	P1.csv	FALSE	TRUE	8467928	8482144	14217	*	LINC00299///LINC01814	Intronic	genic	Rolling Circle Repeat Element			2222221--	INDETERMINATE	1	0	0	3	3	3	1
2	8479980		1	*	8481527		5'-Flanked	m64152e_230202_080310/63177744/ccs		TRUE		2370d8acad1fdc	53b725a369	6306	Antisense	P1.csv	FALSE	TRUE	8467928	8482144	14217	*	LINC00299///LINC01814	Intronic	genic	Rolling Circle Repeat Element			2222221--	INDETERMINATE	1	0	0	3	3	3	1
2	8479980		1	*	8481527		5'-Flanked	m64152e_230202_080310/89784501/ccs		TRUE		2370d8acad1fdc	b70098f090	6305	Antisense	P1.csv	FALSE	TRUE	8467928	8482144	14217	*	LINC00299///LINC01814	Intronic	genic	Rolling Circle Repeat Element			2222221--	INDETERMINATE	1	0	0	3	3	3	1
2	8479980		1	*	8481527		5'-Flanked	m64152e_230202_080310/91095268/ccs		TRUE		2370d8acad1fdc	53b725a369	6306	Antisense	P1.csv	FALSE	TRUE	8467928	8482144	14217	*	LINC00299///LINC01814	Intronic	genic	Rolling Circle Repeat Element			2222221--	INDETERMINATE	1	0	0	3	3	3	1
2		8479980	1	*		8481527	3'-Flanked	m64152e_230202_080310/103743619/ccs		TRUE		2370d8acad1fdc	f7aad20526	6307	Sense	P1.csv	TRUE	FALSE	8467928	8482144	14217	*	LINC00299///LINC01814	Intronic	genic	Rolling Circle Repeat Element			2222221--	INDETERMINATE	1	0	0	3	3	3	1
2		8479980	1	*		8481527	3'-Flanked	m64152e_230202_080310/145164442/ccs		TRUE		2370d8acad1fdc	7a1e54382b	6283	Sense	P1.csv	TRUE	FALSE	8467928	8482144	14217	*	LINC00299///LINC01814	Intronic	genic	Rolling Circle Repeat Element			2222221--	INDETERMINATE	1	0	0	3	3	3	1
2		8479980	1	*		8481527	3'-Flanked	m64152e_230202_080310/162989048/ccs		TRUE		2370d8acad1fdc	5f2f2ff256	6344	Sense	P1.csv	TRUE	FALSE	8467928	8482144	14217	*	LINC00299///LINC01814	Intronic	genic	Rolling Circle Repeat Element			2222221--	INDETERMINATE	1	0	0	3	3	3	1
2		8479980	1	*		8481527	3'-Flanked	m64152e_230202_080310/171182255/ccs		TRUE		2370d8acad1fdc	53b725a369	6306	Sense	P1.csv	TRUE	FALSE	8467928	8482144	14217	*	LINC00299///LINC01814	Intronic	genic	Rolling Circle Repeat Element			2222221--	INDETERMINATE	1	0	0	3	3	3	1
2		8479980	1	*		8481527	3'-Flanked	m64152e_230202_080310/40108330/ccs		TRUE		2370d8acad1fdc	cb6d2fd96a	6326	Sense	P1.csv	TRUE	FALSE	8467928	8482144	14217	*	LINC00299///LINC01814	Intronic	genic	Rolling Circle Repeat Element			2222221--	INDETERMINATE	1	0	0	3	3	3	1
2		8479980	1	*		8481527	3'-Flanked	m64152e_230202_080310/57150152/ccs		TRUE		2370d8acad1fdc	53b725a369	6306	Sense	P1.csv	TRUE	FALSE	8467928	8482144	14217	*	LINC00299///LINC01814	Intronic	genic	Rolling Circle Repeat Element			2222221--	INDETERMINATE	1	0	0	3	3	3	1
2		8479980	1	*		8481527	3'-Flanked	m64152e_230202_080310/62523663/ccs		TRUE		2370d8acad1fdc	26cd804400	6292	Sense	P1.csv	TRUE	FALSE	8467928	8482144	14217	*	LINC00299///LINC01814	Intronic	genic	Rolling Circle Repeat Element			2222221--	INDETERMINATE	1	0	0	3	3	3	1
2		8479980	1	*		8481527	3'-Flanked	m64152e_230202_080310/79563416/ccs		TRUE		2370d8acad1fdc	f7aad20526	6307	Sense	P1.csv	TRUE	FALSE	8467928	8482144	14217	*	LINC00299///LINC01814	Intronic	genic	Rolling Circle Repeat Element			2222221--	INDETERMINATE	1	0	0	3	3	3	1
2		8479980	1	*		8481527	3'-Flanked	m64152e_230202_080310/8521267/ccs		TRUE		2370d8acad1fdc	53b725a369	6306	Sense	P1.csv	TRUE	FALSE	8467928	8482144	14217	*	LINC00299///LINC01814	Intronic	genic	Rolling Circle Repeat Element			2222221--	INDETERMINATE	1	0	0	3	3	3	1
2		8479980	1	*		8481527	3'-Flanked	m64152e_230202_080310/99222079/ccs		TRUE		2370d8acad1fdc	53b725a369	6306	Sense	P1.csv	TRUE	FALSE	8467928	8482144	14217	*	LINC00299///LINC01814	Intronic	genic	Rolling Circle Repeat Element			2222221--	INDETERMINATE	1	0	0	3	2	3	0
2		8479981	1	*		8481527	3'-Flanked	m64152e_230202_080310/125503563/ccs		TRUE		2370d8acad1fdc	7176471817	6306	Sense	P1.csv	TRUE	FALSE	8467928	8482144	14217	*	LINC00299///LINC01814	Intronic	genic	Rolling Circle Repeat Element			2222221--	INDETERMINATE	1	0	0	3	3	3	1
2		8479982	1	*		8481527	3'-Flanked	m64152e_230202_080310/121832860/ccs		TRUE		2370d8acad1fdc	0db5d28eba	6326	Sense	P1.csv	TRUE	FALSE	8467928	8482144	14217	*	LINC00299///LINC01814	Intronic	genic	Rolling Circle Repeat Element			2222221--	INDETERMINATE	1	0	0	3	3	3	1
2	9846822		1	*	9851313		5'-Flanked	m64152e_230202_080310/117507660/ccs		TRUE		ad50ad8d37321a	181dc37170	5797	Antisense	P1.csv	FALSE	TRUE	9846187	9849372	3186	*	TAF1B	Intronic	genic	DNA Repeat Element	Distal Enhancer-Like Signature		22222----	INDETERMINATE	1	0	0	3	3	3	1
2	9846822		1	*	9851313		5'-Flanked	m64152e_230202_080310/141298514/ccs		TRUE		ad50ad8d37321a	95c8fece65	5808	Antisense	P1.csv	FALSE	TRUE	9846187	9849372	3186	*	TAF1B	Intronic	genic	DNA Repeat Element	Distal Enhancer-Like Signature		22222----	INDETERMINATE	1	0	0	3	3	3	1
2	9846822		1	*	9851313		5'-Flanked	m64152e_230202_080310/154403685/ccs		TRUE		ad50ad8d37321a	3cb85eff1b	5793	Antisense	P1.csv	FALSE	TRUE	9846187	9849372	3186	*	TAF1B	Intronic	genic	DNA Repeat Element	Distal Enhancer-Like Signature		22222----	INDETERMINATE	1	0	0	3	3	3	1
2	9846822		1	*	9851313		5'-Flanked	m64152e_230202_080310/175244350/ccs		TRUE		ad50ad8d37321a	1b10f4cff7	5804	Antisense	P1.csv	FALSE	TRUE	9846187	9849372	3186	*	TAF1B	Intronic	genic	DNA Repeat Element	Distal Enhancer-Like Signature		22222----	INDETERMINATE	1	0	0	3	3	3	1
2	9846822		1	*	9851313		5'-Flanked	m64152e_230202_080310/39586081/ccs		TRUE		ad50ad8d37321a	181dc37170	5797	Antisense	P1.csv	FALSE	TRUE	9846187	9849372	3186	*	TAF1B	Intronic	genic	DNA Repeat Element	Distal Enhancer-Like Signature		22222----	INDETERMINATE	1	0	0	3	3	3	1
2		9846822	1	*		9851313	3'-Flanked	m64152e_230202_080310/129631153/ccs		TRUE		ad50ad8d37321a	181dc37170	5797	Sense	P1.csv	TRUE	FALSE	9846187	9849372	3186	*	TAF1B	Intronic	genic	DNA Repeat Element	Distal Enhancer-Like Signature		22222----	INDETERMINATE	1	0	0	3	3	3	1
2		9846822	1	*		9851313	3'-Flanked	m64152e_230202_080310/151718670/ccs		TRUE		ad50ad8d37321a	f6ff62309a	5800	Sense	P1.csv	TRUE	FALSE	9846187	9849372	3186	*	TAF1B	Intronic	genic	DNA Repeat Element	Distal Enhancer-Like Signature		22222----	INDETERMINATE	1	0	0	3	3	3	1
2	25756097		1	*	25759889		5'-Flanked	m64152e_230202_080310/114820295/ccs		TRUE		ac31a4ab4e74f6	ddc42dde57	3755	Antisense	P1.csv	FALSE	TRUE	25756018	25756114	97	*	ASXL2	Exonic	genic				221------	INDETERMINATE	1	0	0	3	3	2	0
2	25756097		1	*	25759889		5'-Flanked	m64152e_230202_080310/121177063/ccs		TRUE		ac31a4ab4e74f6	716d5aa7fe	3759	Antisense	P1.csv	FALSE	TRUE	25756018	25756114	97	*	ASXL2	Exonic	genic				221------	INDETERMINATE	1	0	0	3	3	2	0
2	25756097		1	*	25759889		5'-Flanked	m64152e_230202_080310/125240663/ccs		TRUE		ac31a4ab4e74f6	ddc42dde57	3755	Antisense	P1.csv	FALSE	TRUE	25756018	25756114	97	*	ASXL2	Exonic	genic				221------	INDETERMINATE	1	0	0	3	3	2	0
2	25756097		1	*	25759889		5'-Flanked	m64152e_230202_080310/126420055/ccs		TRUE		ac31a4ab4e74f6	be5d36431b	3756	Antisense	P1.csv	FALSE	TRUE	25756018	25756114	97	*	ASXL2	Exonic	genic				221------	INDETERMINATE	1	0	0	3	3	2	0
2	25756097		1	*	25759889		5'-Flanked	m64152e_230202_080310/144245113/ccs		TRUE		ac31a4ab4e74f6	be5d36431b	3756	Antisense	P1.csv	FALSE	TRUE	25756018	25756114	97	*	ASXL2	Exonic	genic				221------	INDETERMINATE	1	0	0	3	3	2	0
2	25756097		1	*	25759889		5'-Flanked	m64152e_230202_080310/145098724/ccs		TRUE		ac31a4ab4e74f6	ddc42dde57	3755	Antisense	P1.csv	FALSE	TRUE	25756018	25756114	97	*	ASXL2	Exonic	genic				221------	INDETERMINATE	1	0	0	3	3	2	0
2	25756097		1	*	25759889		5'-Flanked	m64152e_230202_080310/171639362/ccs		TRUE		ac31a4ab4e74f6	be5d36431b	3756	Antisense	P1.csv	FALSE	TRUE	25756018	25756114	97	*	ASXL2	Exonic	genic				221------	INDETERMINATE	1	0	0	3	3	2	0
2	25756097		1	*	25759889		5'-Flanked	m64152e_230202_080310/46268537/ccs		TRUE		ac31a4ab4e74f6	be5d36431b	3756	Antisense	P1.csv	FALSE	TRUE	25756018	25756114	97	*	ASXL2	Exonic	genic				221------	INDETERMINATE	1	0	0	3	3	2	0
2	25756097		1	*	25759889		5'-Flanked	m64152e_230202_080310/52036564/ccs		TRUE		ac31a4ab4e74f6	6b39a29de4	3765	Antisense	P1.csv	FALSE	TRUE	25756018	25756114	97	*	ASXL2	Exonic	genic				221------	INDETERMINATE	1	0	0	3	2	2	0
2	25756097		1	*	25759889		5'-Flanked	m64152e_230202_080310/72483751/ccs		TRUE		ac31a4ab4e74f6	be5d36431b	3756	Antisense	P1.csv	FALSE	TRUE	25756018	25756114	97	*	ASXL2	Exonic	genic				221------	INDETERMINATE	1	0	0	3	3	2	0
2		25756097	1	*		25759884	3'-Flanked	m64152e_230202_080310/138741927/ccs		TRUE		ac31a4ab4e74f6	859298bd25	3757	Sense	P1.csv	TRUE	FALSE	25756018	25756114	97	*	ASXL2	Exonic	genic				221------	INDETERMINATE	1	0	0	3	3	2	0
2		25756097	1	*		25759889	3'-Flanked	m64152e_230202_080310/103481599/ccs		TRUE		ac31a4ab4e74f6	ddc42dde57	3755	Sense	P1.csv	TRUE	FALSE	25756018	25756114	97	*	ASXL2	Exonic	genic				221------	INDETERMINATE	1	0	0	3	3	2	0
2		25756097	1	*		25759889	3'-Flanked	m64152e_230202_080310/126157595/ccs		TRUE		ac31a4ab4e74f6	ddc42dde57	3755	Sense	P1.csv	TRUE	FALSE	25756018	25756114	97	*	ASXL2	Exonic	genic				221------	INDETERMINATE	1	0	0	3	3	2	0
2		25756097	1	*		25759889	3'-Flanked	m64152e_230202_080310/51250224/ccs		TRUE		ac31a4ab4e74f6	be5d36431b	3756	Sense	P1.csv	TRUE	FALSE	25756018	25756114	97	*	ASXL2	Exonic	genic				221------	INDETERMINATE	1	0	0	3	3	2	0
2		25756097	1	*		25759889	3'-Flanked	m64152e_230202_080310/79235177/ccs		TRUE		ac31a4ab4e74f6	d1fd7075dd	3753	Sense	P1.csv	TRUE	FALSE	25756018	25756114	97	*	ASXL2	Exonic	genic				221------	INDETERMINATE	1	0	0	3	3	2	0
2		25756097	1	*		25759889	3'-Flanked	m64152e_230202_080310/81723635/ccs		TRUE		ac31a4ab4e74f6	be5d36431b	3756	Sense	P1.csv	TRUE	FALSE	25756018	25756114	97	*	ASXL2	Exonic	genic				221------	INDETERMINATE	1	0	0	3	3	2	0
2	25762022		1	*	25758538		5'-Flanked	m64152e_230202_080310/118098098/ccs		TRUE		62dff59f7fee4f	bb8ab8e500	3184	Sense	P1.csv	FALSE	TRUE	25759646	25767582	7937	*	ASXL2	Intronic	genic	LINE			------222	INDETERMINATE	0	1	0	1	0	3	0
2	25762022		1	*	25758538		5'-Flanked	m64152e_230202_080310/12321264/ccs		TRUE		62dff59f7fee4f	a6e388ac4f	3182	Sense	P1.csv	FALSE	TRUE	25759646	25767582	7937	*	ASXL2	Intronic	genic	LINE			------222	INDETERMINATE	0	1	0	1	0	3	0
2	25762022		1	*	25758538		5'-Flanked	m64152e_230202_080310/138805496/ccs		TRUE		62dff59f7fee4f	eff3d9cc36	3180	Sense	P1.csv	FALSE	TRUE	25759646	25767582	7937	*	ASXL2	Intronic	genic	LINE			------222	INDETERMINATE	0	1	0	1	0	3	0
2	25762022		1	*	25758538		5'-Flanked	m64152e_230202_080310/139200587/ccs		TRUE		62dff59f7fee4f	b1b5ab83e7	3191	Sense	P1.csv	FALSE	TRUE	25759646	25767582	7937	*	ASXL2	Intronic	genic	LINE			------222	INDETERMINATE	0	1	0	1	0	3	0
2	25762022		1	*	25758538		5'-Flanked	m64152e_230202_080310/144180089/ccs		TRUE		62dff59f7fee4f	bb8ab8e500	3184	Sense	P1.csv	FALSE	TRUE	25759646	25767582	7937	*	ASXL2	Intronic	genic	LINE			------222	INDETERMINATE	0	1	0	1	0	3	0
2	25762022		1	*	25758538		5'-Flanked	m64152e_230202_080310/15794578/ccs		TRUE		62dff59f7fee4f	ab0d5c5167	3185	Sense	P1.csv	FALSE	TRUE	25759646	25767582	7937	*	ASXL2	Intronic	genic	LINE			------222	INDETERMINATE	0	1	0	1	0	3	0
2	25762022		1	*	25758538		5'-Flanked	m64152e_230202_080310/173670554/ccs		TRUE		62dff59f7fee4f	4c2bf4801f	3183	Sense	P1.csv	FALSE	TRUE	25759646	25767582	7937	*	ASXL2	Intronic	genic	LINE			------222	INDETERMINATE	0	1	0	1	0	3	0
2	25762022		1	*	25758538		5'-Flanked	m64152e_230202_080310/24379765/ccs		TRUE		62dff59f7fee4f	4c2bf4801f	3183	Sense	P1.csv	FALSE	TRUE	25759646	25767582	7937	*	ASXL2	Intronic	genic	LINE			------222	INDETERMINATE	0	1	0	1	0	3	0
2	25762022		1	*	25758538		5'-Flanked	m64152e_230202_080310/27920512/ccs		TRUE		62dff59f7fee4f	4c2bf4801f	3183	Sense	P1.csv	FALSE	TRUE	25759646	25767582	7937	*	ASXL2	Intronic	genic	LINE			------222	INDETERMINATE	0	1	0	1	0	3	0
2	25762022		1	*	25758538		5'-Flanked	m64152e_230202_080310/31655587/ccs		TRUE		62dff59f7fee4f	4c2bf4801f	3183	Sense	P1.csv	FALSE	TRUE	25759646	25767582	7937	*	ASXL2	Intronic	genic	LINE			------222	INDETERMINATE	0	1	0	1	0	3	0
2	25762022		1	*	25758538		5'-Flanked	m64152e_230202_080310/5047738/ccs		TRUE		62dff59f7fee4f	723ef2b85f	3177	Sense	P1.csv	FALSE	TRUE	25759646	25767582	7937	*	ASXL2	Intronic	genic	LINE			------222	INDETERMINATE	0	1	0	1	0	3	0
2	25762022		1	*	25758538		5'-Flanked	m64152e_230202_080310/56166315/ccs		TRUE		62dff59f7fee4f	eff3d9cc36	3180	Sense	P1.csv	FALSE	TRUE	25759646	25767582	7937	*	ASXL2	Intronic	genic	LINE			------222	INDETERMINATE	0	1	0	1	0	3	0
2	25762022		1	*	25758538		5'-Flanked	m64152e_230202_080310/73271172/ccs		TRUE		62dff59f7fee4f	19c9e94cc8	3187	Sense	P1.csv	FALSE	TRUE	25759646	25767582	7937	*	ASXL2	Intronic	genic	LINE			------222	INDETERMINATE	1	1	1	1	0	3	0
2	25762022		1	*	25758538		5'-Flanked	m64152e_230202_080310/87556830/ccs		TRUE		62dff59f7fee4f	4c2bf4801f	3183	Sense	P1.csv	FALSE	TRUE	25759646	25767582	7937	*	ASXL2	Intronic	genic	LINE			------222	INDETERMINATE	0	1	0	1	0	3	0
2		25762022	1	*		25758538	3'-Flanked	m64152e_230202_080310/10289625/ccs		TRUE		62dff59f7fee4f	4c2bf4801f	3183	Antisense	P1.csv	TRUE	FALSE	25759646	25767582	7937	*	ASXL2	Intronic	genic	LINE			------222	INDETERMINATE	0	1	0	1	0	3	0
2		25762022	1	*		25758538	3'-Flanked	m64152e_230202_080310/103416870/ccs		TRUE		62dff59f7fee4f	bb8ab8e500	3184	Antisense	P1.csv	TRUE	FALSE	25759646	25767582	7937	*	ASXL2	Intronic	genic	LINE			------222	INDETERMINATE	0	1	0	1	0	3	0
2		25762022	1	*		25758538	3'-Flanked	m64152e_230202_080310/111608378/ccs		TRUE		62dff59f7fee4f	9bc7b4058c	3179	Antisense	P1.csv	TRUE	FALSE	25759646	25767582	7937	*	ASXL2	Intronic	genic	LINE			------222	INDETERMINATE	0	1	0	1	0	3	0
2		25762022	1	*		25758538	3'-Flanked	m64152e_230202_080310/118817165/ccs		TRUE		62dff59f7fee4f	4c2bf4801f	3183	Antisense	P1.csv	TRUE	FALSE	25759646	25767582	7937	*	ASXL2	Intronic	genic	LINE			------222	INDETERMINATE	0	1	0	1	0	3	0
2		25762022	1	*		25758538	3'-Flanked	m64152e_230202_080310/128778600/ccs		TRUE		62dff59f7fee4f	4c2bf4801f	3183	Antisense	P1.csv	TRUE	FALSE	25759646	25767582	7937	*	ASXL2	Intronic	genic	LINE			------222	INDETERMINATE	0	1	0	1	0	3	0
2		25762022	1	*		25758538	3'-Flanked	m64152e_230202_080310/144313018/ccs		TRUE		62dff59f7fee4f	4c2bf4801f	3183	Antisense	P1.csv	TRUE	FALSE	25759646	25767582	7937	*	ASXL2	Intronic	genic	LINE			------222	INDETERMINATE	0	1	0	1	0	3	0
2		25762022	1	*		25758538	3'-Flanked	m64152e_230202_080310/172687380/ccs		TRUE		62dff59f7fee4f	bb8ab8e500	3184	Antisense	P1.csv	TRUE	FALSE	25759646	25767582	7937	*	ASXL2	Intronic	genic	LINE			------222	INDETERMINATE	0	1	0	1	0	3	0
2		25762022	1	*		25758538	3'-Flanked	m64152e_230202_080310/18024229/ccs		TRUE		62dff59f7fee4f	4c2bf4801f	3183	Antisense	P1.csv	TRUE	FALSE	25759646	25767582	7937	*	ASXL2	Intronic	genic	LINE			------222	INDETERMINATE	0	1	0	1	0	3	0
2		25762022	1	*		25758538	3'-Flanked	m64152e_230202_080310/180357348/ccs		TRUE		62dff59f7fee4f	4c2bf4801f	3183	Antisense	P1.csv	TRUE	FALSE	25759646	25767582	7937	*	ASXL2	Intronic	genic	LINE			------222	INDETERMINATE	0	1	0	1	0	3	0
2		25762022	1	*		25758538	3'-Flanked	m64152e_230202_080310/29231071/ccs		TRUE		62dff59f7fee4f	4c2bf4801f	3183	Antisense	P1.csv	TRUE	FALSE	25759646	25767582	7937	*	ASXL2	Intronic	genic	LINE			------222	INDETERMINATE	0	1	0	1	0	3	0
2		25762022	1	*		25758538	3'-Flanked	m64152e_230202_080310/30670887/ccs		TRUE		62dff59f7fee4f	4c2bf4801f	3183	Antisense	P1.csv	TRUE	FALSE	25759646	25767582	7937	*	ASXL2	Intronic	genic	LINE			------222	INDETERMINATE	0	1	0	1	0	3	0
2		25762022	1	*		25758538	3'-Flanked	m64152e_230202_080310/43778973/ccs		TRUE		62dff59f7fee4f	bb8ab8e500	3184	Antisense	P1.csv	TRUE	FALSE	25759646	25767582	7937	*	ASXL2	Intronic	genic	LINE			------222	INDETERMINATE	0	1	0	1	0	3	0
2	27643942		1	*	27646032		5'-Flanked	m64152e_230202_080310/107415590/ccs		TRUE		a6e6bf54c2c035	a071a6f9dc	7393	Antisense	P1.csv	FALSE	TRUE	27642520	27647835	5316	*	GPN1	Intronic	genic	SINE			--2222222	PUTATIVELY INTACT	0	1	0	1	0	3	0
2	27643942		1	*	27646032		5'-Flanked	m64152e_230202_080310/113838678/ccs		TRUE		a6e6bf54c2c035	c3a86f6393	7398	Antisense	P1.csv	FALSE	TRUE	27642520	27647835	5316	*	GPN1	Intronic	genic	SINE			--2222222	PUTATIVELY INTACT	0	1	0	1	0	3	0
2	27643942		1	*	27646032		5'-Flanked	m64152e_230202_080310/130812514/ccs		TRUE		a6e6bf54c2c035	34e686e6f8	7399	Antisense	P1.csv	FALSE	TRUE	27642520	27647835	5316	*	GPN1	Intronic	genic	SINE			--2222222	PUTATIVELY INTACT	0	1	0	1	0	3	0
2	27643942		1	*	27646032		5'-Flanked	m64152e_230202_080310/14158355/ccs		TRUE		a6e6bf54c2c035	44d4ce03b0	7387	Antisense	P1.csv	FALSE	TRUE	27642520	27647835	5316	*	GPN1	Intronic	genic	SINE			--2222222	PUTATIVELY INTACT	0	1	0	1	0	3	0
2	27643942		1	*	27646032		5'-Flanked	m64152e_230202_080310/156566369/ccs		TRUE		a6e6bf54c2c035	ec2f164e83	7394	Antisense	P1.csv	FALSE	TRUE	27642520	27647835	5316	*	GPN1	Intronic	genic	SINE			--2222222	PUTATIVELY INTACT	0	1	0	1	0	3	0
2	27643942		1	*	27646032		5'-Flanked	m64152e_230202_080310/160366988/ccs		TRUE		a6e6bf54c2c035	ec2f164e83	7394	Antisense	P1.csv	FALSE	TRUE	27642520	27647835	5316	*	GPN1	Intronic	genic	SINE			--2222222	PUTATIVELY INTACT	0	1	0	1	0	3	0
2	27643942		1	*	27646032		5'-Flanked	m64152e_230202_080310/28248901/ccs		TRUE		a6e6bf54c2c035	c3a86f6393	7398	Antisense	P1.csv	FALSE	TRUE	27642520	27647835	5316	*	GPN1	Intronic	genic	SINE			--2222222	PUTATIVELY INTACT	0	1	0	1	0	3	0
2	27643942		1	*	27646032		5'-Flanked	m64152e_230202_080310/82772663/ccs		TRUE		a6e6bf54c2c035	1552fef5f0	7403	Antisense	P1.csv	FALSE	TRUE	27642520	27647835	5316	*	GPN1	Intronic	genic	SINE			--2222222	PUTATIVELY INTACT	0	1	0	1	0	3	0
2		27643942	1	*		27646032	3'-Flanked	m64152e_230202_080310/114756040/ccs		TRUE		a6e6bf54c2c035	a62b78c625	7400	Sense	P1.csv	TRUE	FALSE	27642520	27647835	5316	*	GPN1	Intronic	genic	SINE			--2222222	PUTATIVELY INTACT	0	1	0	1	0	3	0
2		27643942	1	*		27646032	3'-Flanked	m64152e_230202_080310/163710214/ccs		TRUE		a6e6bf54c2c035	09cee64777	7391	Sense	P1.csv	TRUE	FALSE	27642520	27647835	5316	*	GPN1	Intronic	genic	SINE			--2222222	PUTATIVELY INTACT	0	1	0	1	0	3	0
2		27643942	1	*		27646032	3'-Flanked	m64152e_230202_080310/175833146/ccs		TRUE		a6e6bf54c2c035	34e686e6f8	7399	Sense	P1.csv	TRUE	FALSE	27642520	27647835	5316	*	GPN1	Intronic	genic	SINE			--2222222	PUTATIVELY INTACT	0	1	0	1	0	3	0
2		27643942	1	*		27646032	3'-Flanked	m64152e_230202_080310/20187006/ccs		TRUE		a6e6bf54c2c035	69309ecf18	7395	Sense	P1.csv	TRUE	FALSE	27642520	27647835	5316	*	GPN1	Intronic	genic	SINE			--2222222	PUTATIVELY INTACT	0	1	0	1	0	3	0
2		27643942	1	*		27646032	3'-Flanked	m64152e_230202_080310/58066892/ccs		TRUE		a6e6bf54c2c035	32be140de4	7425	Sense	P1.csv	TRUE	FALSE	27642520	27647835	5316	*	GPN1	Intronic	genic	SINE			--2222222	PUTATIVELY INTACT	0	1	0	1	0	3	0
2		27643942	1	*		27646032	3'-Flanked	m64152e_230202_080310/59770139/ccs		TRUE		a6e6bf54c2c035	0ad0d07d93	7401	Sense	P1.csv	TRUE	FALSE	27642520	27647835	5316	*	GPN1	Intronic	genic	SINE			--2222222	PUTATIVELY INTACT	0	1	0	1	0	3	0
2		27643942	1	*		27646032	3'-Flanked	m64152e_230202_080310/60228658/ccs		TRUE		a6e6bf54c2c035	f0ebc05dd9	7416	Sense	P1.csv	TRUE	FALSE	27642520	27647835	5316	*	GPN1	Intronic	genic	SINE			--2222222	PUTATIVELY INTACT	0	1	0	1	0	3	0
2	38585994		1	*	38583236		5'-Flanked	m64152e_230202_080310/105383118/ccs		TRUE		64b330cd19dbb4	fa15025894	7518	Sense	P1.csv	FALSE	TRUE	38585882	38591529	5648	*	HNRNPLL	Intronic	genic				-12222222	PUTATIVELY INTACT	0	1	0	3	3	3	1
2	38585994		1	*	38583236		5'-Flanked	m64152e_230202_080310/105971961/ccs		TRUE		64b330cd19dbb4	bb047b1531	7499	Sense	P1.csv	FALSE	TRUE	38585882	38591529	5648	*	HNRNPLL	Intronic	genic				-12222222	PUTATIVELY INTACT	0	1	0	3	3	3	1
2	38585994		1	*	38583236		5'-Flanked	m64152e_230202_080310/120848858/ccs		TRUE		64b330cd19dbb4	23dd30bfa4	7502	Sense	P1.csv	FALSE	TRUE	38585882	38591529	5648	*	HNRNPLL	Intronic	genic				-12222222	PUTATIVELY INTACT	0	1	0	3	3	3	1
2	38585994		1	*	38583236		5'-Flanked	m64152e_230202_080310/124651872/ccs		TRUE		64b330cd19dbb4	7e634f6c26	7510	Sense	P1.csv	FALSE	TRUE	38585882	38591529	5648	*	HNRNPLL	Intronic	genic				-12222222	PUTATIVELY INTACT	0	1	0	3	3	3	1
2	38585994		1	*	38583236		5'-Flanked	m64152e_230202_080310/152831977/ccs		TRUE		64b330cd19dbb4	5a0e70fa82	7506	Sense	P1.csv	FALSE	TRUE	38585882	38591529	5648	*	HNRNPLL	Intronic	genic				-12222222	PUTATIVELY INTACT	0	1	0	3	3	3	1
2	38585994		1	*	38583236		5'-Flanked	m64152e_230202_080310/155190724/ccs		TRUE		64b330cd19dbb4	09b73ae581	7501	Sense	P1.csv	FALSE	TRUE	38585882	38591529	5648	*	HNRNPLL	Intronic	genic				-12222222	PUTATIVELY INTACT	0	1	0	3	3	3	1
2	38585994		1	*	38583236		5'-Flanked	m64152e_230202_080310/156108103/ccs		TRUE		64b330cd19dbb4	23dd30bfa4	7502	Sense	P1.csv	FALSE	TRUE	38585882	38591529	5648	*	HNRNPLL	Intronic	genic				-12222222	PUTATIVELY INTACT	0	1	0	3	3	3	1
2	38585994		1	*	38583236		5'-Flanked	m64152e_230202_080310/71828034/ccs		TRUE		64b330cd19dbb4	d10cdca9db	7507	Sense	P1.csv	FALSE	TRUE	38585882	38591529	5648	*	HNRNPLL	Intronic	genic				-12222222	PUTATIVELY INTACT	0	1	0	3	3	3	1
2	38585994		1	*	38583236		5'-Flanked	m64152e_230202_080310/76480803/ccs		TRUE		64b330cd19dbb4	23dd30bfa4	7502	Sense	P1.csv	FALSE	TRUE	38585882	38591529	5648	*	HNRNPLL	Intronic	genic				-12222222	PUTATIVELY INTACT	0	1	0	3	3	3	1
2	38585994		1	*	38583236		5'-Flanked	m64152e_230202_080310/98634456/ccs		TRUE		64b330cd19dbb4	913ea98f5b	7479	Sense	P1.csv	FALSE	TRUE	38585882	38591529	5648	*	HNRNPLL	Intronic	genic				-12222222	PUTATIVELY INTACT	0	1	0	3	3	3	1
2		38585994	1	*		38583236	3'-Flanked	m64152e_230202_080310/112134560/ccs		TRUE		64b330cd19dbb4	bb047b1531	7499	Antisense	P1.csv	TRUE	FALSE	38585882	38591529	5648	*	HNRNPLL	Intronic	genic				-12222222	PUTATIVELY INTACT	0	1	0	3	3	3	1
2		38585994	1	*		38583236	3'-Flanked	m64152e_230202_080310/159057997/ccs		TRUE		64b330cd19dbb4	23dd30bfa4	7502	Antisense	P1.csv	TRUE	FALSE	38585882	38591529	5648	*	HNRNPLL	Intronic	genic				-12222222	PUTATIVELY INTACT	0	1	0	3	3	3	1
2		38585994	1	*		38583236	3'-Flanked	m64152e_230202_080310/174457894/ccs		TRUE		64b330cd19dbb4	5a3f1a8983	7527	Antisense	P1.csv	TRUE	FALSE	38585882	38591529	5648	*	HNRNPLL	Intronic	genic				-12222222	PUTATIVELY INTACT	0	1	0	3	3	3	1
2		38585994	1	*		38583239	3'-Flanked	m64152e_230202_080310/33162573/ccs		TRUE		64b330cd19dbb4	18f7f882e0	7489	Antisense	P1.csv	TRUE	FALSE	38585882	38591529	5648	*	HNRNPLL	Intronic	genic				-12222222	PUTATIVELY INTACT	0	1	0	3	3	3	1
2	61257307		1	*	61266921		5'-Flanked	m64152e_230202_080310/144442836/ccs		TRUE		51b85fbd202d3a	74a5ef7f9f	3553	Antisense	P1.csv	FALSE	TRUE	61257204	61257350	147	*	USP34	Exonic	genic				221------	INDETERMINATE	1	0	0	3	3	2	0
2	61257307		1	*	61266921		5'-Flanked	m64152e_230202_080310/23003206/ccs		TRUE		51b85fbd202d3a	97364d256f	3559	Antisense	P1.csv	FALSE	TRUE	61257204	61257350	147	*	USP34	Exonic	genic				221------	INDETERMINATE	1	0	0	3	3	2	0
2	64136354		1	*	64131143		5'-Flanked	m64152e_230202_080310/103614898/ccs		TRUE		321159ff1a9c76	cdbcb92e51	2579	Sense	P1.csv	FALSE	TRUE	64108311	64144420	36110	*	PELI1	3'UTR	genic				221------	INDETERMINATE	1	0	0	3	3	2	0
2	64136354		1	*	64131143		5'-Flanked	m64152e_230202_080310/106301313/ccs		TRUE		321159ff1a9c76	3f6599139b	2580	Sense	P1.csv	FALSE	TRUE	64108311	64144420	36110	*	PELI1	3'UTR	genic				221------	INDETERMINATE	1	0	0	3	3	2	0
2	64136354		1	*	64131143		5'-Flanked	m64152e_230202_080310/126026284/ccs		TRUE		321159ff1a9c76	3f6599139b	2580	Sense	P1.csv	FALSE	TRUE	64108311	64144420	36110	*	PELI1	3'UTR	genic				221------	INDETERMINATE	1	0	0	3	3	2	0
2	64136354		1	*	64131143		5'-Flanked	m64152e_230202_080310/139855027/ccs		TRUE		321159ff1a9c76	87aa5bbb3c	2578	Sense	P1.csv	FALSE	TRUE	64108311	64144420	36110	*	PELI1	3'UTR	genic				221------	INDETERMINATE	1	0	0	3	3	2	0
2	64136354		1	*	64131143		5'-Flanked	m64152e_230202_080310/151651197/ccs		TRUE		321159ff1a9c76	3d2b6288d6	2585	Sense	P1.csv	FALSE	TRUE	64108311	64144420	36110	*	PELI1	3'UTR	genic				221------	INDETERMINATE	1	0	0	3	3	2	0
2	64136354		1	*	64131143		5'-Flanked	m64152e_230202_080310/157223762/ccs		TRUE		321159ff1a9c76	cdbcb92e51	2579	Sense	P1.csv	FALSE	TRUE	64108311	64144420	36110	*	PELI1	3'UTR	genic				221------	INDETERMINATE	1	0	0	3	2	2	0
2	64136354		1	*	64131143		5'-Flanked	m64152e_230202_080310/159648447/ccs		TRUE		321159ff1a9c76	3f6599139b	2580	Sense	P1.csv	FALSE	TRUE	64108311	64144420	36110	*	PELI1	3'UTR	genic				221------	INDETERMINATE	1	0	0	3	3	2	0
2	64136354		1	*	64131143		5'-Flanked	m64152e_230202_080310/160891481/ccs		TRUE		321159ff1a9c76	3f6599139b	2580	Sense	P1.csv	FALSE	TRUE	64108311	64144420	36110	*	PELI1	3'UTR	genic				221------	INDETERMINATE	1	0	0	3	3	2	0
2	64136354		1	*	64131143		5'-Flanked	m64152e_230202_080310/163907573/ccs		TRUE		321159ff1a9c76	3b8be902a1	2582	Sense	P1.csv	FALSE	TRUE	64108311	64144420	36110	*	PELI1	3'UTR	genic				221------	INDETERMINATE	1	0	0	3	3	2	0
2	64136354		1	*	64131143		5'-Flanked	m64152e_230202_080310/19202159/ccs		TRUE		321159ff1a9c76	cdbcb92e51	2579	Sense	P1.csv	FALSE	TRUE	64108311	64144420	36110	*	PELI1	3'UTR	genic				221------	INDETERMINATE	1	0	0	3	3	2	0
2	64136354		1	*	64131143		5'-Flanked	m64152e_230202_080310/19857840/ccs		TRUE		321159ff1a9c76	3b8be902a1	2582	Sense	P1.csv	FALSE	TRUE	64108311	64144420	36110	*	PELI1	3'UTR	genic				221------	INDETERMINATE	1	0	0	3	3	2	0
2	64136354		1	*	64131143		5'-Flanked	m64152e_230202_080310/31132284/ccs		TRUE		321159ff1a9c76	3f6599139b	2580	Sense	P1.csv	FALSE	TRUE	64108311	64144420	36110	*	PELI1	3'UTR	genic				221------	INDETERMINATE	1	0	0	3	3	2	0
2	64136354		1	*	64131143		5'-Flanked	m64152e_230202_080310/42403363/ccs		TRUE		321159ff1a9c76	3f6599139b	2580	Sense	P1.csv	FALSE	TRUE	64108311	64144420	36110	*	PELI1	3'UTR	genic				221------	INDETERMINATE	1	0	0	3	3	2	0
2	64136354		1	*	64131143		5'-Flanked	m64152e_230202_080310/46072017/ccs		TRUE		321159ff1a9c76	3f6599139b	2580	Sense	P1.csv	FALSE	TRUE	64108311	64144420	36110	*	PELI1	3'UTR	genic				221------	INDETERMINATE	1	0	0	3	3	2	0
2	64136354		1	*	64131143		5'-Flanked	m64152e_230202_080310/53479177/ccs		TRUE		321159ff1a9c76	3f6599139b	2580	Sense	P1.csv	FALSE	TRUE	64108311	64144420	36110	*	PELI1	3'UTR	genic				221------	INDETERMINATE	1	0	0	3	3	2	0
2	64136354		1	*	64131143		5'-Flanked	m64152e_230202_080310/54920317/ccs		TRUE		321159ff1a9c76	3f6599139b	2580	Sense	P1.csv	FALSE	TRUE	64108311	64144420	36110	*	PELI1	3'UTR	genic				221------	INDETERMINATE	1	0	0	3	3	2	0
2	64136354		1	*	64131143		5'-Flanked	m64152e_230202_080310/56363669/ccs		TRUE		321159ff1a9c76	3f6599139b	2580	Sense	P1.csv	FALSE	TRUE	64108311	64144420	36110	*	PELI1	3'UTR	genic				221------	INDETERMINATE	1	0	0	3	3	2	0
2	64136354		1	*	64131143		5'-Flanked	m64152e_230202_080310/56492974/ccs		TRUE		321159ff1a9c76	6b625e02b3	2581	Sense	P1.csv	FALSE	TRUE	64108311	64144420	36110	*	PELI1	3'UTR	genic				221------	INDETERMINATE	1	0	0	3	3	2	0
2	64136354		1	*	64131143		5'-Flanked	m64152e_230202_080310/57475261/ccs		TRUE		321159ff1a9c76	3f6599139b	2580	Sense	P1.csv	FALSE	TRUE	64108311	64144420	36110	*	PELI1	3'UTR	genic				221------	INDETERMINATE	1	0	0	3	3	2	0
2	64136354		1	*	64131143		5'-Flanked	m64152e_230202_080310/64815363/ccs		TRUE		321159ff1a9c76	3f6599139b	2580	Sense	P1.csv	FALSE	TRUE	64108311	64144420	36110	*	PELI1	3'UTR	genic				221------	INDETERMINATE	1	0	0	3	3	2	0
2	64136354		1	*	64131143		5'-Flanked	m64152e_230202_080310/77138323/ccs		TRUE		321159ff1a9c76	472d12944b	2573	Sense	P1.csv	FALSE	TRUE	64108311	64144420	36110	*	PELI1	3'UTR	genic				221------	INDETERMINATE	1	0	0	3	3	2	0
2	64136354		1	*	64131143		5'-Flanked	m64152e_230202_080310/87950311/ccs		TRUE		321159ff1a9c76	42c92220e5	2577	Sense	P1.csv	FALSE	TRUE	64108311	64144420	36110	*	PELI1	3'UTR	genic				221------	INDETERMINATE	1	0	0	3	3	2	0
2	64136354		1	*	64131143		5'-Flanked	m64152e_230202_080310/9045938/ccs		TRUE		321159ff1a9c76	961266c6e6	2598	Sense	P1.csv	FALSE	TRUE	64108311	64144420	36110	*	PELI1	3'UTR	genic				221------	INDETERMINATE	1	0	0	3	3	2	0
2		64136354	1	*		64131143	3'-Flanked	m64152e_230202_080310/113903437/ccs		TRUE		321159ff1a9c76	42c92220e5	2577	Antisense	P1.csv	TRUE	FALSE	64108311	64144420	36110	*	PELI1	3'UTR	genic				221------	INDETERMINATE	1	0	0	3	3	2	0
2		64136354	1	*		64131143	3'-Flanked	m64152e_230202_080310/121768186/ccs		TRUE		321159ff1a9c76	3f6599139b	2580	Antisense	P1.csv	TRUE	FALSE	64108311	64144420	36110	*	PELI1	3'UTR	genic				221------	INDETERMINATE	1	0	0	3	3	2	0
2		64136354	1	*		64131143	3'-Flanked	m64152e_230202_080310/130942007/ccs		TRUE		321159ff1a9c76	3f6599139b	2580	Antisense	P1.csv	TRUE	FALSE	64108311	64144420	36110	*	PELI1	3'UTR	genic				221------	INDETERMINATE	1	0	0	3	3	2	0
2		64136354	1	*		64131143	3'-Flanked	m64152e_230202_080310/137234163/ccs		TRUE		321159ff1a9c76	3f6599139b	2580	Antisense	P1.csv	TRUE	FALSE	64108311	64144420	36110	*	PELI1	3'UTR	genic				221------	INDETERMINATE	1	0	0	3	3	2	0
2		64136354	1	*		64131143	3'-Flanked	m64152e_230202_080310/140577239/ccs		TRUE		321159ff1a9c76	87aa5bbb3c	2578	Antisense	P1.csv	TRUE	FALSE	64108311	64144420	36110	*	PELI1	3'UTR	genic				221------	INDETERMINATE	1	0	0	3	3	2	0
2		64136354	1	*		64131143	3'-Flanked	m64152e_230202_080310/140772816/ccs		TRUE		321159ff1a9c76	3f6599139b	2580	Antisense	P1.csv	TRUE	FALSE	64108311	64144420	36110	*	PELI1	3'UTR	genic				221------	INDETERMINATE	1	0	0	3	3	2	0
2		64136354	1	*		64131143	3'-Flanked	m64152e_230202_080310/14419416/ccs		TRUE		321159ff1a9c76	3f6599139b	2580	Antisense	P1.csv	TRUE	FALSE	64108311	64144420	36110	*	PELI1	3'UTR	genic				221------	INDETERMINATE	1	0	0	3	3	2	0
2		64136354	1	*		64131143	3'-Flanked	m64152e_230202_080310/149882673/ccs		TRUE		321159ff1a9c76	6b625e02b3	2581	Antisense	P1.csv	TRUE	FALSE	64108311	64144420	36110	*	PELI1	3'UTR	genic				221------	INDETERMINATE	1	0	0	3	3	2	0
2		64136354	1	*		64131143	3'-Flanked	m64152e_230202_080310/156699308/ccs		TRUE		321159ff1a9c76	cdbcb92e51	2579	Antisense	P1.csv	TRUE	FALSE	64108311	64144420	36110	*	PELI1	3'UTR	genic				221------	INDETERMINATE	1	0	0	3	3	2	0
2		64136354	1	*		64131143	3'-Flanked	m64152e_230202_080310/157286764/ccs		TRUE		321159ff1a9c76	e0319c0d0b	2575	Antisense	P1.csv	TRUE	FALSE	64108311	64144420	36110	*	PELI1	3'UTR	genic				221------	INDETERMINATE	1	0	0	3	3	2	0
2		64136354	1	*		64131143	3'-Flanked	m64152e_230202_080310/15927248/ccs		TRUE		321159ff1a9c76	3f6599139b	2580	Antisense	P1.csv	TRUE	FALSE	64108311	64144420	36110	*	PELI1	3'UTR	genic				221------	INDETERMINATE	1	0	0	3	3	2	0
2		64136354	1	*		64131143	3'-Flanked	m64152e_230202_080310/161351540/ccs		TRUE		321159ff1a9c76	3f6599139b	2580	Antisense	P1.csv	TRUE	FALSE	64108311	64144420	36110	*	PELI1	3'UTR	genic				221------	INDETERMINATE	1	0	0	3	3	2	0
2		64136354	1	*		64131143	3'-Flanked	m64152e_230202_080310/163252732/ccs		TRUE		321159ff1a9c76	87aa5bbb3c	2578	Antisense	P1.csv	TRUE	FALSE	64108311	64144420	36110	*	PELI1	3'UTR	genic				221------	INDETERMINATE	1	0	0	3	3	2	0
2		64136354	1	*		64131143	3'-Flanked	m64152e_230202_080310/167119301/ccs		TRUE		321159ff1a9c76	3f6599139b	2580	Antisense	P1.csv	TRUE	FALSE	64108311	64144420	36110	*	PELI1	3'UTR	genic				221------	INDETERMINATE	1	0	0	3	3	2	0
2		64136354	1	*		64131143	3'-Flanked	m64152e_230202_080310/169214012/ccs		TRUE		321159ff1a9c76	3f6599139b	2580	Antisense	P1.csv	TRUE	FALSE	64108311	64144420	36110	*	PELI1	3'UTR	genic				221------	INDETERMINATE	1	0	0	3	3	2	0
2		64136354	1	*		64131143	3'-Flanked	m64152e_230202_080310/18285904/ccs		TRUE		321159ff1a9c76	87aa5bbb3c	2578	Antisense	P1.csv	TRUE	FALSE	64108311	64144420	36110	*	PELI1	3'UTR	genic				221------	INDETERMINATE	1	0	0	3	3	2	0
2		64136354	1	*		64131143	3'-Flanked	m64152e_230202_080310/22414775/ccs		TRUE		321159ff1a9c76	efb605b455	2584	Antisense	P1.csv	TRUE	FALSE	64108311	64144420	36110	*	PELI1	3'UTR	genic				221------	INDETERMINATE	1	0	0	3	2	2	0
2		64136354	1	*		64131143	3'-Flanked	m64152e_230202_080310/26215651/ccs		TRUE		321159ff1a9c76	3b8be902a1	2582	Antisense	P1.csv	TRUE	FALSE	64108311	64144420	36110	*	PELI1	3'UTR	genic				221------	INDETERMINATE	1	0	0	3	3	2	0
2		64136354	1	*		64131143	3'-Flanked	m64152e_230202_080310/27592204/ccs		TRUE		321159ff1a9c76	3f6599139b	2580	Antisense	P1.csv	TRUE	FALSE	64108311	64144420	36110	*	PELI1	3'UTR	genic				221------	INDETERMINATE	1	0	0	3	3	2	0
2		64136354	1	*		64131143	3'-Flanked	m64152e_230202_080310/28641137/ccs		TRUE		321159ff1a9c76	3f6599139b	2580	Antisense	P1.csv	TRUE	FALSE	64108311	64144420	36110	*	PELI1	3'UTR	genic				221------	INDETERMINATE	1	0	0	3	3	2	0
2		64136354	1	*		64131143	3'-Flanked	m64152e_230202_080310/46074366/ccs		TRUE		321159ff1a9c76	89bf6dc28d	2596	Antisense	P1.csv	TRUE	FALSE	64108311	64144420	36110	*	PELI1	3'UTR	genic				221------	INDETERMINATE	1	0	0	3	3	2	0
2		64136354	1	*		64131143	3'-Flanked	m64152e_230202_080310/46795470/ccs		TRUE		321159ff1a9c76	3f6599139b	2580	Antisense	P1.csv	TRUE	FALSE	64108311	64144420	36110	*	PELI1	3'UTR	genic				221------	INDETERMINATE	1	0	0	3	3	2	0
2		64136354	1	*		64131143	3'-Flanked	m64152e_230202_080310/47710921/ccs		TRUE		321159ff1a9c76	cdbcb92e51	2579	Antisense	P1.csv	TRUE	FALSE	64108311	64144420	36110	*	PELI1	3'UTR	genic				221------	INDETERMINATE	1	0	0	3	3	2	0
2		64136354	1	*		64131143	3'-Flanked	m64152e_230202_080310/51774375/ccs		TRUE		321159ff1a9c76	14a7dc9934	2590	Antisense	P1.csv	TRUE	FALSE	64108311	64144420	36110	*	PELI1	3'UTR	genic				221------	INDETERMINATE	1	0	0	3	3	2	0
2		64136354	1	*		64131143	3'-Flanked	m64152e_230202_080310/52103323/ccs		TRUE		321159ff1a9c76	3f6599139b	2580	Antisense	P1.csv	TRUE	FALSE	64108311	64144420	36110	*	PELI1	3'UTR	genic				221------	INDETERMINATE	1	0	0	3	3	2	0
2		64136354	1	*		64131143	3'-Flanked	m64152e_230202_080310/68289289/ccs		TRUE		321159ff1a9c76	2d7ff741d0	2589	Antisense	P1.csv	TRUE	FALSE	64108311	64144420	36110	*	PELI1	3'UTR	genic				221------	INDETERMINATE	1	0	0	3	3	2	0
2		64136354	1	*		64131143	3'-Flanked	m64152e_230202_080310/74646793/ccs		TRUE		321159ff1a9c76	87aa5bbb3c	2578	Antisense	P1.csv	TRUE	FALSE	64108311	64144420	36110	*	PELI1	3'UTR	genic				221------	INDETERMINATE	1	0	0	3	3	3	1
2		68233977	1	*		68241733	3'-Flanked	m64152e_230202_080310/174328627/ccs		TRUE		d43e58d94feea9	1e9aea2e8c	4546	Sense	P1.csv	TRUE	FALSE	68217132	68250990	33859	*	ENSG00000273398///PPP3R1	Intronic	genic	SINE			-22000010	INTERNAL DELETION	0	0	0	2	3	3	0
2	68235970		1	*	68241733		5'-Flanked	m64152e_230202_080310/100401275/ccs		TRUE		d2c5b17124b458	931473498f	4960	Antisense	P1.csv	FALSE	TRUE	68217132	68250990	33859	*	ENSG00000273398///PPP3R1	Intronic	genic	LINE			-21000001	INTERNAL DELETION	0	0	0	2	3	3	0
2	68235970		1	*	68241733		5'-Flanked	m64152e_230202_080310/148308802/ccs		TRUE		d2c5b17124b458	8af966fe90	4962	Antisense	P1.csv	FALSE	TRUE	68217132	68250990	33859	*	ENSG00000273398///PPP3R1	Intronic	genic	LINE			-21000001	INTERNAL DELETION	0	0	0	2	3	3	0
2	68235970		1	*	68241733		5'-Flanked	m64152e_230202_080310/177277736/ccs		TRUE		d2c5b17124b458	6651910ee8	4959	Antisense	P1.csv	FALSE	TRUE	68217132	68250990	33859	*	ENSG00000273398///PPP3R1	Intronic	genic	LINE			-21000001	INTERNAL DELETION	0	0	0	2	3	3	0
2	68235970		1	*	68241733		5'-Flanked	m64152e_230202_080310/179963951/ccs		TRUE		d2c5b17124b458	f0202c0cba	4961	Antisense	P1.csv	FALSE	TRUE	68217132	68250990	33859	*	ENSG00000273398///PPP3R1	Intronic	genic	LINE			-21000001	INTERNAL DELETION	0	0	0	2	3	3	0
2	68235970		1	*	68241733		5'-Flanked	m64152e_230202_080310/29493538/ccs		TRUE		d2c5b17124b458	f0202c0cba	4961	Antisense	P1.csv	FALSE	TRUE	68217132	68250990	33859	*	ENSG00000273398///PPP3R1	Intronic	genic	LINE			-21000001	INTERNAL DELETION	0	0	0	2	3	3	0
2	68235970		1	*	68241733		5'-Flanked	m64152e_230202_080310/49809617/ccs		TRUE		d2c5b17124b458	2580ea45d6	4942	Antisense	P1.csv	FALSE	TRUE	68217132	68250990	33859	*	ENSG00000273398///PPP3R1	Intronic	genic	LINE			-21000001	INTERNAL DELETION	0	0	0	2	3	3	0
2	68235970		1	*	68241733		5'-Flanked	m64152e_230202_080310/50594776/ccs		TRUE		d2c5b17124b458	931473498f	4960	Antisense	P1.csv	FALSE	TRUE	68217132	68250990	33859	*	ENSG00000273398///PPP3R1	Intronic	genic	LINE			-21000001	INTERNAL DELETION	0	0	0	2	3	3	0
2	68235970		1	*	68241733		5'-Flanked	m64152e_230202_080310/99877677/ccs		TRUE		d2c5b17124b458	6651910ee8	4959	Antisense	P1.csv	FALSE	TRUE	68217132	68250990	33859	*	ENSG00000273398///PPP3R1	Intronic	genic	LINE			-21000001	INTERNAL DELETION	0	0	0	2	3	3	0
2		68235970	1	*		68241733	3'-Flanked	m64152e_230202_080310/110821942/ccs		TRUE		d2c5b17124b458	d96f8bb52e	4963	Sense	P1.csv	TRUE	FALSE	68217132	68250990	33859	*	ENSG00000273398///PPP3R1	Intronic	genic	LINE			121000010	INTERNAL DELETION	0	0	0	2	3	3	0	EPISOME BREAK IN GAG-POL
2		68235970	1	*		68241733	3'-Flanked	m64152e_230202_080310/116721094/ccs		TRUE		d2c5b17124b458	931473498f	4960	Sense	P1.csv	TRUE	FALSE	68217132	68250990	33859	*	ENSG00000273398///PPP3R1	Intronic	genic	LINE			121000010	INTERNAL DELETION	0	0	0	2	3	3	0	EPISOME BREAK IN GAG-POL
2		68235970	1	*		68241733	3'-Flanked	m64152e_230202_080310/127730825/ccs		TRUE		d2c5b17124b458	f0202c0cba	4961	Sense	P1.csv	TRUE	FALSE	68217132	68250990	33859	*	ENSG00000273398///PPP3R1	Intronic	genic	LINE			121000010	INTERNAL DELETION	0	0	0	2	3	3	0	EPISOME BREAK IN GAG-POL
2		68235970	1	*		68241733	3'-Flanked	m64152e_230202_080310/155322501/ccs		TRUE		d2c5b17124b458	931473498f	4960	Sense	P1.csv	TRUE	FALSE	68217132	68250990	33859	*	ENSG00000273398///PPP3R1	Intronic	genic	LINE			121000010	INTERNAL DELETION	0	0	0	2	3	3	0	EPISOME BREAK IN GAG-POL
2		68235970	1	*		68241733	3'-Flanked	m64152e_230202_080310/165414230/ccs		TRUE		d2c5b17124b458	d96f8bb52e	4963	Sense	P1.csv	TRUE	FALSE	68217132	68250990	33859	*	ENSG00000273398///PPP3R1	Intronic	genic	LINE			121000010	INTERNAL DELETION	0	0	0	2	3	3	0	EPISOME BREAK IN GAG-POL
2		68235970	1	*		68241733	3'-Flanked	m64152e_230202_080310/172427226/ccs		TRUE		d2c5b17124b458	02abda489e	4949	Sense	P1.csv	TRUE	FALSE	68217132	68250990	33859	*	ENSG00000273398///PPP3R1	Intronic	genic	LINE			121000010	INTERNAL DELETION	0	0	0	2	3	3	0	EPISOME BREAK IN GAG-POL
2		68235970	1	*		68241733	3'-Flanked	m64152e_230202_080310/175900373/ccs		TRUE		d2c5b17124b458	f0202c0cba	4961	Sense	P1.csv	TRUE	FALSE	68217132	68250990	33859	*	ENSG00000273398///PPP3R1	Intronic	genic	LINE			121000010	INTERNAL DELETION	0	0	0	2	3	3	0	EPISOME BREAK IN GAG-POL
2		68235970	1	*		68241733	3'-Flanked	m64152e_230202_080310/27396245/ccs		TRUE		d2c5b17124b458	b5663dc2d0	4957	Sense	P1.csv	TRUE	FALSE	68217132	68250990	33859	*	ENSG00000273398///PPP3R1	Intronic	genic	LINE			121000010	INTERNAL DELETION	0	0	0	2	3	3	0	EPISOME BREAK IN GAG-POL
2		68235970	1	*		68241733	3'-Flanked	m64152e_230202_080310/33557181/ccs		TRUE		d2c5b17124b458	032875dfe8	4950	Sense	P1.csv	TRUE	FALSE	68217132	68250990	33859	*	ENSG00000273398///PPP3R1	Intronic	genic	LINE			121000010	INTERNAL DELETION	0	0	0	2	3	3	0	EPISOME BREAK IN GAG-POL
2		68235970	1	*		68241733	3'-Flanked	m64152e_230202_080310/47842561/ccs		TRUE		d2c5b17124b458	286257ed4c	4956	Sense	P1.csv	TRUE	FALSE	68217132	68250990	33859	*	ENSG00000273398///PPP3R1	Intronic	genic	LINE			121000010	INTERNAL DELETION	0	0	0	2	3	3	0	EPISOME BREAK IN GAG-POL
2		68235970	1	*		68241733	3'-Flanked	m64152e_230202_080310/64487862/ccs		TRUE		d2c5b17124b458	f22bbb5431	4931	Sense	P1.csv	TRUE	FALSE	68217132	68250990	33859	*	ENSG00000273398///PPP3R1	Intronic	genic	LINE			121000010	INTERNAL DELETION	0	0	0	2	3	2	0	EPISOME BREAK IN GAG-POL
2		68235970	1	*		68241733	3'-Flanked	m64152e_230202_080310/75694855/ccs		TRUE		d2c5b17124b458	8af966fe90	4962	Sense	P1.csv	TRUE	FALSE	68217132	68250990	33859	*	ENSG00000273398///PPP3R1	Intronic	genic	LINE			121000010	INTERNAL DELETION	0	0	0	2	3	3	0	EPISOME BREAK IN GAG-POL
2	73566564		1	*	73566343		5'-Flanked	m64152e_230202_080310/108267439/ccs		TRUE		f2208a5c78bc25	b94d57623c	8565	Sense	P1.csv	FALSE	TRUE	73559143	73572261	13119	*	ALMS1	Intronic	genic	DNA Repeat Element			2222222--	PUTATIVELY INTACT	1	1	1	3	3	3	1
2	73566564		1	*	73566343		5'-Flanked	m64152e_230202_080310/108528850/ccs		TRUE		f2208a5c78bc25	2147689403	8516	Sense	P1.csv	FALSE	TRUE	73559143	73572261	13119	*	ALMS1	Intronic	genic	DNA Repeat Element			2222222--	PUTATIVELY INTACT	1	1	1	3	3	3	1
2	73566564		1	*	73566343		5'-Flanked	m64152e_230202_080310/109447745/ccs		TRUE		f2208a5c78bc25	3755261ec2	8515	Sense	P1.csv	FALSE	TRUE	73559143	73572261	13119	*	ALMS1	Intronic	genic	DNA Repeat Element			2222222--	PUTATIVELY INTACT	1	1	1	3	3	3	1
2	73566564		1	*	73566343		5'-Flanked	m64152e_230202_080310/111674838/ccs		TRUE		f2208a5c78bc25	2147689403	8516	Sense	P1.csv	FALSE	TRUE	73559143	73572261	13119	*	ALMS1	Intronic	genic	DNA Repeat Element			2222222--	PUTATIVELY INTACT	1	1	1	3	3	3	1
2	73566564		1	*	73566343		5'-Flanked	m64152e_230202_080310/123340995/ccs		TRUE		f2208a5c78bc25	c8fca6cf1a	8517	Sense	P1.csv	FALSE	TRUE	73559143	73572261	13119	*	ALMS1	Intronic	genic	DNA Repeat Element			2222222--	PUTATIVELY INTACT	1	1	1	3	3	3	1
2	73566564		1	*	73566343		5'-Flanked	m64152e_230202_080310/131730241/ccs		TRUE		f2208a5c78bc25	9a2a25e91e	8508	Sense	P1.csv	FALSE	TRUE	73559143	73572261	13119	*	ALMS1	Intronic	genic	DNA Repeat Element			2222222--	PUTATIVELY INTACT	1	1	1	3	3	3	1
2	73566564		1	*	73566343		5'-Flanked	m64152e_230202_080310/135856736/ccs		TRUE		f2208a5c78bc25	3483cbc49e	8514	Sense	P1.csv	FALSE	TRUE	73559143	73572261	13119	*	ALMS1	Intronic	genic	DNA Repeat Element			2222222--	PUTATIVELY INTACT	1	1	1	3	3	3	1
2	73566564		1	*	73566343		5'-Flanked	m64152e_230202_080310/140118713/ccs		TRUE		f2208a5c78bc25	3755261ec2	8515	Sense	P1.csv	FALSE	TRUE	73559143	73572261	13119	*	ALMS1	Intronic	genic	DNA Repeat Element			2222222--	PUTATIVELY INTACT	1	1	1	3	3	3	1
2	73566564		1	*	73566343		5'-Flanked	m64152e_230202_080310/140248409/ccs		TRUE		f2208a5c78bc25	3483cbc49e	8514	Sense	P1.csv	FALSE	TRUE	73559143	73572261	13119	*	ALMS1	Intronic	genic	DNA Repeat Element			2222222--	PUTATIVELY INTACT	1	1	1	3	3	3	1
2	73566564		1	*	73566343		5'-Flanked	m64152e_230202_080310/17434086/ccs		TRUE		f2208a5c78bc25	c7b0a9aeb6	8505	Sense	P1.csv	FALSE	TRUE	73559143	73572261	13119	*	ALMS1	Intronic	genic	DNA Repeat Element			2222222--	PUTATIVELY INTACT	1	1	1	3	3	3	1
2	73566564		1	*	73566343		5'-Flanked	m64152e_230202_080310/41616762/ccs		TRUE		f2208a5c78bc25	2147689403	8516	Sense	P1.csv	FALSE	TRUE	73559143	73572261	13119	*	ALMS1	Intronic	genic	DNA Repeat Element			2222222--	PUTATIVELY INTACT	1	1	1	3	3	3	1
2	73566564		1	*	73566343		5'-Flanked	m64152e_230202_080310/47514893/ccs		TRUE		f2208a5c78bc25	3483cbc49e	8514	Sense	P1.csv	FALSE	TRUE	73559143	73572261	13119	*	ALMS1	Intronic	genic	DNA Repeat Element			2222222--	PUTATIVELY INTACT	1	1	1	3	3	3	1
2	73566564		1	*	73566343		5'-Flanked	m64152e_230202_080310/60031372/ccs		TRUE		f2208a5c78bc25	3755261ec2	8515	Sense	P1.csv	FALSE	TRUE	73559143	73572261	13119	*	ALMS1	Intronic	genic	DNA Repeat Element			2222222--	PUTATIVELY INTACT	1	1	1	3	3	3	1
2	73566564		1	*	73566343		5'-Flanked	m64152e_230202_080310/60031597/ccs		TRUE		f2208a5c78bc25	3483cbc49e	8514	Sense	P1.csv	FALSE	TRUE	73559143	73572261	13119	*	ALMS1	Intronic	genic	DNA Repeat Element			2222222--	PUTATIVELY INTACT	1	1	1	3	3	3	1
2	73566564		1	*	73566343		5'-Flanked	m64152e_230202_080310/70583212/ccs		TRUE		f2208a5c78bc25	c8fca6cf1a	8517	Sense	P1.csv	FALSE	TRUE	73559143	73572261	13119	*	ALMS1	Intronic	genic	DNA Repeat Element			2222222--	PUTATIVELY INTACT	1	1	1	3	3	3	1
2	73566564		1	*	73566343		5'-Flanked	m64152e_230202_080310/71173689/ccs		TRUE		f2208a5c78bc25	baf3da45a2	8503	Sense	P1.csv	FALSE	TRUE	73559143	73572261	13119	*	ALMS1	Intronic	genic	DNA Repeat Element			2222222--	PUTATIVELY INTACT	1	1	1	3	2	3	0
2	73566564		1	*	73566343		5'-Flanked	m64152e_230202_080310/75235981/ccs		TRUE		f2208a5c78bc25	7d1a9c2c68	8527	Sense	P1.csv	FALSE	TRUE	73559143	73572261	13119	*	ALMS1	Intronic	genic	DNA Repeat Element			2222222--	PUTATIVELY INTACT	1	1	1	3	3	3	1
2	73566564		1	*	73566343		5'-Flanked	m64152e_230202_080310/76874936/ccs		TRUE		f2208a5c78bc25	3755261ec2	8515	Sense	P1.csv	FALSE	TRUE	73559143	73572261	13119	*	ALMS1	Intronic	genic	DNA Repeat Element			2222222--	PUTATIVELY INTACT	1	1	1	3	3	3	1
2		73566564	1	*		73566343	3'-Flanked	m64152e_230202_080310/104598108/ccs		TRUE		f2208a5c78bc25	3755261ec2	8515	Antisense	P1.csv	TRUE	FALSE	73559143	73572261	13119	*	ALMS1	Intronic	genic	DNA Repeat Element			2222222--	PUTATIVELY INTACT	1	1	1	3	3	3	1
2		73566564	1	*		73566343	3'-Flanked	m64152e_230202_080310/108268218/ccs		TRUE		f2208a5c78bc25	2147689403	8516	Antisense	P1.csv	TRUE	FALSE	73559143	73572261	13119	*	ALMS1	Intronic	genic	DNA Repeat Element			2222222--	PUTATIVELY INTACT	1	1	1	3	3	3	1
2		73566564	1	*		73566343	3'-Flanked	m64152e_230202_080310/111412278/ccs		TRUE		f2208a5c78bc25	2147689403	8516	Antisense	P1.csv	TRUE	FALSE	73559143	73572261	13119	*	ALMS1	Intronic	genic	DNA Repeat Element			2222222--	PUTATIVELY INTACT	1	1	1	3	3	3	1
2		73566564	1	*		73566343	3'-Flanked	m64152e_230202_080310/113444113/ccs		TRUE		f2208a5c78bc25	3483cbc49e	8514	Antisense	P1.csv	TRUE	FALSE	73559143	73572261	13119	*	ALMS1	Intronic	genic	DNA Repeat Element			2222222--	PUTATIVELY INTACT	1	1	1	3	3	3	1
2		73566564	1	*		73566343	3'-Flanked	m64152e_230202_080310/114100577/ccs		TRUE		f2208a5c78bc25	3755261ec2	8515	Antisense	P1.csv	TRUE	FALSE	73559143	73572261	13119	*	ALMS1	Intronic	genic	DNA Repeat Element			2222222--	PUTATIVELY INTACT	1	1	1	3	3	3	1
2		73566564	1	*		73566343	3'-Flanked	m64152e_230202_080310/129698126/ccs		TRUE		f2208a5c78bc25	4b1af6df95	8471	Antisense	P1.csv	TRUE	FALSE	73559143	73572261	13119	*	ALMS1	Intronic	genic	DNA Repeat Element			2222222--	PUTATIVELY INTACT	1	1	1	3	3	3	1
2		73566564	1	*		73566343	3'-Flanked	m64152e_230202_080310/137430269/ccs		TRUE		f2208a5c78bc25	38b37dd46c	8513	Antisense	P1.csv	TRUE	FALSE	73559143	73572261	13119	*	ALMS1	Intronic	genic	DNA Repeat Element			2222222--	PUTATIVELY INTACT	1	1	1	3	3	3	1
2		73566564	1	*		73566343	3'-Flanked	m64152e_230202_080310/139987371/ccs		TRUE		f2208a5c78bc25	7fde670d45	8512	Antisense	P1.csv	TRUE	FALSE	73559143	73572261	13119	*	ALMS1	Intronic	genic	DNA Repeat Element			2222222--	PUTATIVELY INTACT	1	1	1	3	3	3	1
2		73566564	1	*		73566343	3'-Flanked	m64152e_230202_080310/146409111/ccs		TRUE		f2208a5c78bc25	2147689403	8516	Antisense	P1.csv	TRUE	FALSE	73559143	73572261	13119	*	ALMS1	Intronic	genic	DNA Repeat Element			2222222--	PUTATIVELY INTACT	1	1	1	3	3	3	1
2		73566564	1	*		73566343	3'-Flanked	m64152e_230202_080310/156043750/ccs		TRUE		f2208a5c78bc25	363f2a5078	8534	Antisense	P1.csv	TRUE	FALSE	73559143	73572261	13119	*	ALMS1	Intronic	genic	DNA Repeat Element			2222222--	PUTATIVELY INTACT	1	1	1	3	2	3	0
2		73566564	1	*		73566343	3'-Flanked	m64152e_230202_080310/159450834/ccs		TRUE		f2208a5c78bc25	d6e6bc6116	8506	Antisense	P1.csv	TRUE	FALSE	73559143	73572261	13119	*	ALMS1	Intronic	genic	DNA Repeat Element			2222222--	PUTATIVELY INTACT	1	1	1	3	3	3	1
2		73566564	1	*		73566343	3'-Flanked	m64152e_230202_080310/30935868/ccs		TRUE		f2208a5c78bc25	2147689403	8516	Antisense	P1.csv	TRUE	FALSE	73559143	73572261	13119	*	ALMS1	Intronic	genic	DNA Repeat Element			2222222--	PUTATIVELY INTACT	1	1	1	3	3	3	1
2		73566564	1	*		73566343	3'-Flanked	m64152e_230202_080310/37748754/ccs		TRUE		f2208a5c78bc25	2147689403	8516	Antisense	P1.csv	TRUE	FALSE	73559143	73572261	13119	*	ALMS1	Intronic	genic	DNA Repeat Element			2222222--	PUTATIVELY INTACT	1	1	1	3	3	3	1
2		73566564	1	*		73566343	3'-Flanked	m64152e_230202_080310/44632001/ccs		TRUE		f2208a5c78bc25	2147689403	8516	Antisense	P1.csv	TRUE	FALSE	73559143	73572261	13119	*	ALMS1	Intronic	genic	DNA Repeat Element			2222222--	PUTATIVELY INTACT	1	1	1	3	3	3	1
2		73566564	1	*		73566343	3'-Flanked	m64152e_230202_080310/57280497/ccs		TRUE		f2208a5c78bc25	3755261ec2	8515	Antisense	P1.csv	TRUE	FALSE	73559143	73572261	13119	*	ALMS1	Intronic	genic	DNA Repeat Element			2222222--	PUTATIVELY INTACT	1	1	1	3	3	3	1
2		73566564	1	*		73566343	3'-Flanked	m64152e_230202_080310/7208965/ccs		TRUE		f2208a5c78bc25	1d9b4b7743	8492	Antisense	P1.csv	TRUE	FALSE	73559143	73572261	13119	*	ALMS1	Intronic	genic	DNA Repeat Element			2222222--	PUTATIVELY INTACT	1	1	1	3	3	3	1
2		73566564	1	*		73566343	3'-Flanked	m64152e_230202_080310/73401884/ccs		TRUE		f2208a5c78bc25	2147689403	8516	Antisense	P1.csv	TRUE	FALSE	73559143	73572261	13119	*	ALMS1	Intronic	genic	DNA Repeat Element			2222222--	PUTATIVELY INTACT	1	1	1	3	3	3	1
2		73566564	1	*		73566343	3'-Flanked	m64152e_230202_080310/77268225/ccs		TRUE		f2208a5c78bc25	2147689403	8516	Antisense	P1.csv	TRUE	FALSE	73559143	73572261	13119	*	ALMS1	Intronic	genic	DNA Repeat Element			2222222--	PUTATIVELY INTACT	1	1	1	3	3	3	1
2		73566564	1	*		73566343	3'-Flanked	m64152e_230202_080310/77922461/ccs		TRUE		f2208a5c78bc25	2147689403	8516	Antisense	P1.csv	TRUE	FALSE	73559143	73572261	13119	*	ALMS1	Intronic	genic	DNA Repeat Element			2222222--	PUTATIVELY INTACT	1	1	1	3	3	3	1
2		73566564	1	*		73566343	3'-Flanked	m64152e_230202_080310/79430038/ccs		TRUE		f2208a5c78bc25	2147689403	8516	Antisense	P1.csv	TRUE	FALSE	73559143	73572261	13119	*	ALMS1	Intronic	genic	DNA Repeat Element			2222222--	PUTATIVELY INTACT	1	1	1	3	3	3	1
2		73566564	1	*		73566343	3'-Flanked	m64152e_230202_080310/79432418/ccs		TRUE		f2208a5c78bc25	3483cbc49e	8514	Antisense	P1.csv	TRUE	FALSE	73559143	73572261	13119	*	ALMS1	Intronic	genic	DNA Repeat Element			2222222--	PUTATIVELY INTACT	1	1	1	3	3	3	1
2		73566564	1	*		73566343	3'-Flanked	m64152e_230202_080310/82250068/ccs		TRUE		f2208a5c78bc25	2147689403	8516	Antisense	P1.csv	TRUE	FALSE	73559143	73572261	13119	*	ALMS1	Intronic	genic	DNA Repeat Element			2222222--	PUTATIVELY INTACT	1	1	1	3	3	3	1
2		73566564	1	*		73566343	3'-Flanked	m64152e_230202_080310/85133873/ccs		TRUE		f2208a5c78bc25	3755261ec2	8515	Antisense	P1.csv	TRUE	FALSE	73559143	73572261	13119	*	ALMS1	Intronic	genic	DNA Repeat Element			2222222--	PUTATIVELY INTACT	1	1	1	3	3	3	1
2		73566564	1	*		73566343	3'-Flanked	m64152e_230202_080310/88670416/ccs		TRUE		f2208a5c78bc25	074ad9e57a	8507	Antisense	P1.csv	TRUE	FALSE	73559143	73572261	13119	*	ALMS1	Intronic	genic	DNA Repeat Element			2222222--	PUTATIVELY INTACT	1	1	1	3	3	3	1
2		73566564	1	*		73566343	3'-Flanked	m64152e_230202_080310/89131264/ccs		TRUE		f2208a5c78bc25	3755261ec2	8515	Antisense	P1.csv	TRUE	FALSE	73559143	73572261	13119	*	ALMS1	Intronic	genic	DNA Repeat Element			2222222--	PUTATIVELY INTACT	1	1	1	3	3	3	1
2		73566564	1	*		73566343	3'-Flanked	m64152e_230202_080310/98960728/ccs		TRUE		f2208a5c78bc25	2bd38ce35f	8529	Antisense	P1.csv	TRUE	FALSE	73559143	73572261	13119	*	ALMS1	Intronic	genic	DNA Repeat Element			2222222--	PUTATIVELY INTACT	1	1	1	3	3	3	1
2		73566564	1	*		73566343	3'-Flanked	m64152e_230202_080310/99681338/ccs		TRUE		f2208a5c78bc25	7a6e657a98	8522	Antisense	P1.csv	TRUE	FALSE	73559143	73572261	13119	*	ALMS1	Intronic	genic	DNA Repeat Element			2222222--	PUTATIVELY INTACT	1	1	1	3	3	3	1
2	74488411	74488412	2	*	74485045	74490780	Dually-Flanked	m64152e_230202_080310/138676750/ccs	1	TRUE		bbf55157737716	db1677d9ba	3924	Sense	P1.csv	FALSE	FALSE	74483706	74490024	6319	*	TTC31	Intronic	genic		Distal Enhancer-Like Signature		210000122	INTERNAL DELETION	1	1	1	3	0	3	0
2	74488411	74488412	2	*	74490780	74485045	Dually-Flanked	m64152e_230202_080310/7472439/ccs	1	TRUE		bbf55157737716	db1677d9ba	3924	Antisense	P1.csv	FALSE	FALSE	74483706	74490024	6319	*	TTC31	Intronic	genic		Distal Enhancer-Like Signature		210000122	INTERNAL DELETION	1	1	1	3	0	3	0
2	96616842		1	*	96618842		5'-Flanked	m64152e_230202_080310/106431641/ccs		TRUE		f761bb36674451	71fcf407b1	2689	Antisense	P1.csv	FALSE	TRUE	96615545	96619358	3814	*	KANSL3	Intronic	genic				221------	INDETERMINATE	1	0	0	3	3	2	0
2	96616842		1	*	96618842		5'-Flanked	m64152e_230202_080310/108726602/ccs		TRUE		f761bb36674451	0f4d2c4969	2692	Antisense	P1.csv	FALSE	TRUE	96615545	96619358	3814	*	KANSL3	Intronic	genic				221------	INDETERMINATE	1	0	0	3	3	2	0
2	96616842		1	*	96618842		5'-Flanked	m64152e_230202_080310/118096871/ccs		TRUE		f761bb36674451	6796fdf0e2	2707	Antisense	P1.csv	FALSE	TRUE	96615545	96619358	3814	*	KANSL3	Intronic	genic				221------	INDETERMINATE	1	0	0	3	3	2	0
2	96616842		1	*	96618842		5'-Flanked	m64152e_230202_080310/126027164/ccs		TRUE		f761bb36674451	0f4d2c4969	2692	Antisense	P1.csv	FALSE	TRUE	96615545	96619358	3814	*	KANSL3	Intronic	genic				221------	INDETERMINATE	1	0	0	3	3	2	0
2	96616842		1	*	96618842		5'-Flanked	m64152e_230202_080310/129237245/ccs		TRUE		f761bb36674451	ced4ace63e	2686	Antisense	P1.csv	FALSE	TRUE	96615545	96619358	3814	*	KANSL3	Intronic	genic				221------	INDETERMINATE	1	0	0	3	3	2	0
2	96616842		1	*	96618842		5'-Flanked	m64152e_230202_080310/133302540/ccs		TRUE		f761bb36674451	ced4ace63e	2686	Antisense	P1.csv	FALSE	TRUE	96615545	96619358	3814	*	KANSL3	Intronic	genic				221------	INDETERMINATE	1	0	0	3	3	2	0
2	96616842		1	*	96618842		5'-Flanked	m64152e_230202_080310/143327435/ccs		TRUE		f761bb36674451	0f4d2c4969	2692	Antisense	P1.csv	FALSE	TRUE	96615545	96619358	3814	*	KANSL3	Intronic	genic				221------	INDETERMINATE	1	0	0	3	3	2	0
2	96616842		1	*	96618842		5'-Flanked	m64152e_230202_080310/26543915/ccs		TRUE		f761bb36674451	0f4d2c4969	2692	Antisense	P1.csv	FALSE	TRUE	96615545	96619358	3814	*	KANSL3	Intronic	genic				221------	INDETERMINATE	1	0	0	3	3	2	0
2	96616842		1	*	96618842		5'-Flanked	m64152e_230202_080310/34212093/ccs		TRUE		f761bb36674451	7d16f534c7	2693	Antisense	P1.csv	FALSE	TRUE	96615545	96619358	3814	*	KANSL3	Intronic	genic				221------	INDETERMINATE	1	0	0	3	3	2	0
2	96616842		1	*	96618842		5'-Flanked	m64152e_230202_080310/40174989/ccs		TRUE		f761bb36674451	0f4d2c4969	2692	Antisense	P1.csv	FALSE	TRUE	96615545	96619358	3814	*	KANSL3	Intronic	genic				221------	INDETERMINATE	1	0	0	3	3	2	0
2	96616842		1	*	96618842		5'-Flanked	m64152e_230202_080310/59312366/ccs		TRUE		f761bb36674451	0f4d2c4969	2692	Antisense	P1.csv	FALSE	TRUE	96615545	96619358	3814	*	KANSL3	Intronic	genic				221------	INDETERMINATE	1	0	0	3	3	2	0
2	96616842		1	*	96618842		5'-Flanked	m64152e_230202_080310/64947256/ccs		TRUE		f761bb36674451	0f4d2c4969	2692	Antisense	P1.csv	FALSE	TRUE	96615545	96619358	3814	*	KANSL3	Intronic	genic				221------	INDETERMINATE	1	0	0	3	3	2	0
2	96616842		1	*	96618842		5'-Flanked	m64152e_230202_080310/6555040/ccs		TRUE		f761bb36674451	bbd8b124fd	2691	Antisense	P1.csv	FALSE	TRUE	96615545	96619358	3814	*	KANSL3	Intronic	genic				221------	INDETERMINATE	1	0	0	3	3	2	0
2	96616842		1	*	96618842		5'-Flanked	m64152e_230202_080310/77070993/ccs		TRUE		f761bb36674451	cbfcb0031b	2687	Antisense	P1.csv	FALSE	TRUE	96615545	96619358	3814	*	KANSL3	Intronic	genic				221------	INDETERMINATE	1	0	0	3	3	2	0
2	96616842		1	*	96618842		5'-Flanked	m64152e_230202_080310/92734455/ccs		TRUE		f761bb36674451	edca2d0ee4	2678	Antisense	P1.csv	FALSE	TRUE	96615545	96619358	3814	*	KANSL3	Intronic	genic				221------	INDETERMINATE	1	0	0	3	3	2	0
2	96616842		1	*	96618842		5'-Flanked	m64152e_230202_080310/96928684/ccs		TRUE		f761bb36674451	0f4d2c4969	2692	Antisense	P1.csv	FALSE	TRUE	96615545	96619358	3814	*	KANSL3	Intronic	genic				221------	INDETERMINATE	1	0	0	3	3	2	0
2	96616842		1	*	96618842		5'-Flanked	m64152e_230202_080310/97912106/ccs		TRUE		f761bb36674451	634e3e7424	2690	Antisense	P1.csv	FALSE	TRUE	96615545	96619358	3814	*	KANSL3	Intronic	genic				221------	INDETERMINATE	1	0	0	3	3	2	0
2	96616842		1	*	96618842		5'-Flanked	m64152e_230202_080310/98043922/ccs		TRUE		f761bb36674451	0f4d2c4969	2692	Antisense	P1.csv	FALSE	TRUE	96615545	96619358	3814	*	KANSL3	Intronic	genic				221------	INDETERMINATE	1	0	0	3	3	2	0
2		96616842	1	*		96618842	3'-Flanked	m64152e_230202_080310/105185448/ccs		TRUE		f761bb36674451	0f4d2c4969	2692	Sense	P1.csv	TRUE	FALSE	96615545	96619358	3814	*	KANSL3	Intronic	genic				221------	INDETERMINATE	1	0	0	3	3	2	0
2		96616842	1	*		96618842	3'-Flanked	m64152e_230202_080310/119669648/ccs		TRUE		f761bb36674451	0f4d2c4969	2692	Sense	P1.csv	TRUE	FALSE	96615545	96619358	3814	*	KANSL3	Intronic	genic				221------	INDETERMINATE	1	0	0	3	3	2	0
2		96616842	1	*		96618842	3'-Flanked	m64152e_230202_080310/124650614/ccs		TRUE		f761bb36674451	0f4d2c4969	2692	Sense	P1.csv	TRUE	FALSE	96615545	96619358	3814	*	KANSL3	Intronic	genic				221------	INDETERMINATE	1	0	0	3	3	2	0
2		96616842	1	*		96618842	3'-Flanked	m64152e_230202_080310/131336124/ccs		TRUE		f761bb36674451	0f4d2c4969	2692	Sense	P1.csv	TRUE	FALSE	96615545	96619358	3814	*	KANSL3	Intronic	genic				221------	INDETERMINATE	1	0	0	3	3	2	0
2		96616842	1	*		96618842	3'-Flanked	m64152e_230202_080310/140181696/ccs		TRUE		f761bb36674451	0f4d2c4969	2692	Sense	P1.csv	TRUE	FALSE	96615545	96619358	3814	*	KANSL3	Intronic	genic				221------	INDETERMINATE	1	0	0	3	3	2	0
2		96616842	1	*		96618842	3'-Flanked	m64152e_230202_080310/140312726/ccs		TRUE		f761bb36674451	0f4d2c4969	2692	Sense	P1.csv	TRUE	FALSE	96615545	96619358	3814	*	KANSL3	Intronic	genic				221------	INDETERMINATE	1	0	0	3	3	2	0
2		96616842	1	*		96618842	3'-Flanked	m64152e_230202_080310/142149846/ccs		TRUE		f761bb36674451	0f4d2c4969	2692	Sense	P1.csv	TRUE	FALSE	96615545	96619358	3814	*	KANSL3	Intronic	genic				221------	INDETERMINATE	1	0	0	3	3	2	0
2		96616842	1	*		96618842	3'-Flanked	m64152e_230202_080310/145491271/ccs		TRUE		f761bb36674451	71fcf407b1	2689	Sense	P1.csv	TRUE	FALSE	96615545	96619358	3814	*	KANSL3	Intronic	genic				221------	INDETERMINATE	1	0	0	3	3	2	0
2		96616842	1	*		96618842	3'-Flanked	m64152e_230202_080310/155648471/ccs		TRUE		f761bb36674451	0f4d2c4969	2692	Sense	P1.csv	TRUE	FALSE	96615545	96619358	3814	*	KANSL3	Intronic	genic				221------	INDETERMINATE	1	0	0	3	3	2	0
2		96616842	1	*		96618842	3'-Flanked	m64152e_230202_080310/156633431/ccs		TRUE		f761bb36674451	c041c6d019	2694	Sense	P1.csv	TRUE	FALSE	96615545	96619358	3814	*	KANSL3	Intronic	genic				221------	INDETERMINATE	1	0	0	3	3	2	0
2		96616842	1	*		96618842	3'-Flanked	m64152e_230202_080310/161417220/ccs		TRUE		f761bb36674451	0f4d2c4969	2692	Sense	P1.csv	TRUE	FALSE	96615545	96619358	3814	*	KANSL3	Intronic	genic				221------	INDETERMINATE	1	0	0	3	3	2	0
2		96616842	1	*		96618842	3'-Flanked	m64152e_230202_080310/163252751/ccs		TRUE		f761bb36674451	0f4d2c4969	2692	Sense	P1.csv	TRUE	FALSE	96615545	96619358	3814	*	KANSL3	Intronic	genic				221------	INDETERMINATE	1	0	0	3	3	2	0
2		96616842	1	*		96618842	3'-Flanked	m64152e_230202_080310/171116699/ccs		TRUE		f761bb36674451	0f4d2c4969	2692	Sense	P1.csv	TRUE	FALSE	96615545	96619358	3814	*	KANSL3	Intronic	genic				221------	INDETERMINATE	1	0	0	3	3	2	0
2		96616842	1	*		96618842	3'-Flanked	m64152e_230202_080310/175179475/ccs		TRUE		f761bb36674451	0f4d2c4969	2692	Sense	P1.csv	TRUE	FALSE	96615545	96619358	3814	*	KANSL3	Intronic	genic				221------	INDETERMINATE	1	0	0	3	3	2	0
2		96616842	1	*		96618842	3'-Flanked	m64152e_230202_080310/17564640/ccs		TRUE		f761bb36674451	0f4d2c4969	2692	Sense	P1.csv	TRUE	FALSE	96615545	96619358	3814	*	KANSL3	Intronic	genic				221------	INDETERMINATE	1	0	0	3	3	2	0
2		96616842	1	*		96618842	3'-Flanked	m64152e_230202_080310/177143906/ccs		TRUE		f761bb36674451	cbfcb0031b	2687	Sense	P1.csv	TRUE	FALSE	96615545	96619358	3814	*	KANSL3	Intronic	genic				221------	INDETERMINATE	1	0	0	3	3	2	0
2		96616842	1	*		96618842	3'-Flanked	m64152e_230202_080310/18612975/ccs		TRUE		f761bb36674451	0f4d2c4969	2692	Sense	P1.csv	TRUE	FALSE	96615545	96619358	3814	*	KANSL3	Intronic	genic				221------	INDETERMINATE	1	0	0	3	3	2	0
2		96616842	1	*		96618842	3'-Flanked	m64152e_230202_080310/21562718/ccs		TRUE		f761bb36674451	0f4d2c4969	2692	Sense	P1.csv	TRUE	FALSE	96615545	96619358	3814	*	KANSL3	Intronic	genic				221------	INDETERMINATE	1	0	0	3	3	2	0
2		96616842	1	*		96618842	3'-Flanked	m64152e_230202_080310/26281953/ccs		TRUE		f761bb36674451	9c9220a25e	2679	Sense	P1.csv	TRUE	FALSE	96615545	96619358	3814	*	KANSL3	Intronic	genic				221------	INDETERMINATE	1	0	0	3	3	2	0
2		96616842	1	*		96618842	3'-Flanked	m64152e_230202_080310/27461844/ccs		TRUE		f761bb36674451	0f4d2c4969	2692	Sense	P1.csv	TRUE	FALSE	96615545	96619358	3814	*	KANSL3	Intronic	genic				221------	INDETERMINATE	1	0	0	3	3	2	0
2		96616842	1	*		96618842	3'-Flanked	m64152e_230202_080310/33031675/ccs		TRUE		f761bb36674451	0f4d2c4969	2692	Sense	P1.csv	TRUE	FALSE	96615545	96619358	3814	*	KANSL3	Intronic	genic				221------	INDETERMINATE	1	0	0	3	3	2	0
2		96616842	1	*		96618842	3'-Flanked	m64152e_230202_080310/4196401/ccs		TRUE		f761bb36674451	7d16f534c7	2693	Sense	P1.csv	TRUE	FALSE	96615545	96619358	3814	*	KANSL3	Intronic	genic				221------	INDETERMINATE	1	0	0	3	3	2	0
2		96616842	1	*		96618842	3'-Flanked	m64152e_230202_080310/45615257/ccs		TRUE		f761bb36674451	0f4d2c4969	2692	Sense	P1.csv	TRUE	FALSE	96615545	96619358	3814	*	KANSL3	Intronic	genic				221------	INDETERMINATE	1	0	0	3	3	2	0
2		96616842	1	*		96618842	3'-Flanked	m64152e_230202_080310/51446616/ccs		TRUE		f761bb36674451	0f4d2c4969	2692	Sense	P1.csv	TRUE	FALSE	96615545	96619358	3814	*	KANSL3	Intronic	genic				221------	INDETERMINATE	1	0	0	3	3	2	0
2		96616842	1	*		96618842	3'-Flanked	m64152e_230202_080310/52035922/ccs		TRUE		f761bb36674451	7d16f534c7	2693	Sense	P1.csv	TRUE	FALSE	96615545	96619358	3814	*	KANSL3	Intronic	genic				221------	INDETERMINATE	1	0	0	3	3	2	0
2		96616842	1	*		96618842	3'-Flanked	m64152e_230202_080310/52759328/ccs		TRUE		f761bb36674451	0f4d2c4969	2692	Sense	P1.csv	TRUE	FALSE	96615545	96619358	3814	*	KANSL3	Intronic	genic				221------	INDETERMINATE	1	0	0	3	3	2	0
2		96616842	1	*		96618842	3'-Flanked	m64152e_230202_080310/59179955/ccs		TRUE		f761bb36674451	cbfcb0031b	2687	Sense	P1.csv	TRUE	FALSE	96615545	96619358	3814	*	KANSL3	Intronic	genic				221------	INDETERMINATE	1	0	0	3	3	2	0
2		96616842	1	*		96618842	3'-Flanked	m64152e_230202_080310/72680318/ccs		TRUE		f761bb36674451	0f4d2c4969	2692	Sense	P1.csv	TRUE	FALSE	96615545	96619358	3814	*	KANSL3	Intronic	genic				221------	INDETERMINATE	1	0	0	3	3	2	0
2		96616842	1	*		96618842	3'-Flanked	m64152e_230202_080310/75235957/ccs		TRUE		f761bb36674451	0f4d2c4969	2692	Sense	P1.csv	TRUE	FALSE	96615545	96619358	3814	*	KANSL3	Intronic	genic				221------	INDETERMINATE	1	0	0	3	3	2	0
2		96616842	1	*		96618842	3'-Flanked	m64152e_230202_080310/75367398/ccs		TRUE		f761bb36674451	bbd8b124fd	2691	Sense	P1.csv	TRUE	FALSE	96615545	96619358	3814	*	KANSL3	Intronic	genic				221------	INDETERMINATE	1	0	0	3	3	2	0
2		96616842	1	*		96618842	3'-Flanked	m64152e_230202_080310/76744299/ccs		TRUE		f761bb36674451	0f4d2c4969	2692	Sense	P1.csv	TRUE	FALSE	96615545	96619358	3814	*	KANSL3	Intronic	genic				221------	INDETERMINATE	1	0	0	3	3	2	0
2		96616842	1	*		96618842	3'-Flanked	m64152e_230202_080310/82446631/ccs		TRUE		f761bb36674451	bbd8b124fd	2691	Sense	P1.csv	TRUE	FALSE	96615545	96619358	3814	*	KANSL3	Intronic	genic				221------	INDETERMINATE	1	0	0	3	3	2	0
2		96616842	1	*		96618842	3'-Flanked	m64152e_230202_080310/84084110/ccs		TRUE		f761bb36674451	0f4d2c4969	2692	Sense	P1.csv	TRUE	FALSE	96615545	96619358	3814	*	KANSL3	Intronic	genic				221------	INDETERMINATE	1	0	0	3	3	2	0
2		96616842	1	*		96618842	3'-Flanked	m64152e_230202_080310/92932250/ccs		TRUE		f761bb36674451	0f4d2c4969	2692	Sense	P1.csv	TRUE	FALSE	96615545	96619358	3814	*	KANSL3	Intronic	genic				221------	INDETERMINATE	1	0	0	3	3	2	0
2		96616842	1	*		96618842	3'-Flanked	m64152e_230202_080310/96667953/ccs		TRUE		f761bb36674451	bbd8b124fd	2691	Sense	P1.csv	TRUE	FALSE	96615545	96619358	3814	*	KANSL3	Intronic	genic				221------	INDETERMINATE	1	0	0	3	3	2	0
2		96616842	1	*		96618842	3'-Flanked	m64152e_230202_080310/97848048/ccs		TRUE		f761bb36674451	0f4d2c4969	2692	Sense	P1.csv	TRUE	FALSE	96615545	96619358	3814	*	KANSL3	Intronic	genic				221------	INDETERMINATE	1	0	0	3	3	2	0
2		96616842	1	*		96618842	3'-Flanked	m64152e_230202_080310/99419088/ccs		TRUE		f761bb36674451	c041c6d019	2694	Sense	P1.csv	TRUE	FALSE	96615545	96619358	3814	*	KANSL3	Intronic	genic				221------	INDETERMINATE	1	0	0	3	3	2	0
2	102427595		1	*	102437234		5'-Flanked	m64152e_230202_080310/107021967/ccs		TRUE		f4b0475f1f836a	140742de6b	2041	Antisense	P1.csv	FALSE	TRUE	102424415	102432288	7874	*	IL18RAP	Intronic	genic	LINE			------122	INDETERMINATE	0	1	0	1	0	3	0
2	102427595		1	*	102437234		5'-Flanked	m64152e_230202_080310/122292689/ccs		TRUE		f4b0475f1f836a	140742de6b	2041	Antisense	P1.csv	FALSE	TRUE	102424415	102432288	7874	*	IL18RAP	Intronic	genic	LINE			------122	INDETERMINATE	0	1	0	1	0	3	0
2		102427595	1	*		102437234	3'-Flanked	m64152e_230202_080310/103744530/ccs		TRUE		f4b0475f1f836a	80c47011be	2043	Sense	P1.csv	TRUE	FALSE	102424415	102432288	7874	*	IL18RAP	Intronic	genic	LINE			------122	INDETERMINATE	0	1	0	1	0	3	0
2		102427595	1	*		102437234	3'-Flanked	m64152e_230202_080310/162857466/ccs		TRUE		f4b0475f1f836a	140742de6b	2041	Sense	P1.csv	TRUE	FALSE	102424415	102432288	7874	*	IL18RAP	Intronic	genic	LINE			------122	INDETERMINATE	0	1	0	1	0	3	0
2		102427595	1	*		102437234	3'-Flanked	m64152e_230202_080310/175508083/ccs		TRUE		f4b0475f1f836a	1a96485b74	2042	Sense	P1.csv	TRUE	FALSE	102424415	102432288	7874	*	IL18RAP	Intronic	genic	LINE			------122	INDETERMINATE	0	1	0	1	0	3	0
2		102427595	1	*		102437234	3'-Flanked	m64152e_230202_080310/26610168/ccs		TRUE		f4b0475f1f836a	140742de6b	2041	Sense	P1.csv	TRUE	FALSE	102424415	102432288	7874	*	IL18RAP	Intronic	genic	LINE			------122	INDETERMINATE	0	1	0	1	0	3	0
2		102427595	1	*		102437234	3'-Flanked	m64152e_230202_080310/74776909/ccs		TRUE		f4b0475f1f836a	76236527d7	1996	Sense	P1.csv	TRUE	FALSE	102424415	102432288	7874	*	IL18RAP	Intronic	genic	LINE			------122	INDETERMINATE	0	1	0	1	0	3	0
2	112189946		1	*	112197157		5'-Flanked	m64152e_230202_080310/107741868/ccs		TRUE		443158be59d40d	11083c6066	989	Antisense	P1.csv	FALSE	TRUE	112188364	112190635	2272	*	ENSG00000278962	Exonic	genic	LINE			21-------	INDETERMINATE	1	0	0	3	0	2	0
2	112189946		1	*	112197157		5'-Flanked	m64152e_230202_080310/109185294/ccs		TRUE		443158be59d40d	11083c6066	989	Antisense	P1.csv	FALSE	TRUE	112188364	112190635	2272	*	ENSG00000278962	Exonic	genic	LINE			21-------	INDETERMINATE	1	0	0	3	0	2	0
2	112189946		1	*	112197157		5'-Flanked	m64152e_230202_080310/109249716/ccs		TRUE		443158be59d40d	11083c6066	989	Antisense	P1.csv	FALSE	TRUE	112188364	112190635	2272	*	ENSG00000278962	Exonic	genic	LINE			21-------	INDETERMINATE	1	0	0	3	0	2	0
2	112189946		1	*	112197157		5'-Flanked	m64152e_230202_080310/116916287/ccs		TRUE		443158be59d40d	11083c6066	989	Antisense	P1.csv	FALSE	TRUE	112188364	112190635	2272	*	ENSG00000278962	Exonic	genic	LINE			21-------	INDETERMINATE	1	0	0	3	0	2	0
2	112189946		1	*	112197157		5'-Flanked	m64152e_230202_080310/123863203/ccs		TRUE		443158be59d40d	16006e3073	993	Antisense	P1.csv	FALSE	TRUE	112188364	112190635	2272	*	ENSG00000278962	Exonic	genic	LINE			21-------	INDETERMINATE	1	0	0	3	0	2	0
2	112189946		1	*	112197157		5'-Flanked	m64152e_230202_080310/137169366/ccs		TRUE		443158be59d40d	11083c6066	989	Antisense	P1.csv	FALSE	TRUE	112188364	112190635	2272	*	ENSG00000278962	Exonic	genic	LINE			21-------	INDETERMINATE	1	0	0	3	0	2	0
2	112189946		1	*	112197157		5'-Flanked	m64152e_230202_080310/144509054/ccs		TRUE		443158be59d40d	11083c6066	989	Antisense	P1.csv	FALSE	TRUE	112188364	112190635	2272	*	ENSG00000278962	Exonic	genic	LINE			21-------	INDETERMINATE	1	0	0	3	0	2	0
2	112189946		1	*	112197157		5'-Flanked	m64152e_230202_080310/149357880/ccs		TRUE		443158be59d40d	4b76017e04	988	Antisense	P1.csv	FALSE	TRUE	112188364	112190635	2272	*	ENSG00000278962	Exonic	genic	LINE			21-------	INDETERMINATE	1	0	0	3	0	2	0
2	112189946		1	*	112197157		5'-Flanked	m64152e_230202_080310/152503035/ccs		TRUE		443158be59d40d	11083c6066	989	Antisense	P1.csv	FALSE	TRUE	112188364	112190635	2272	*	ENSG00000278962	Exonic	genic	LINE			21-------	INDETERMINATE	1	0	0	3	0	2	0
2	112189946		1	*	112197157		5'-Flanked	m64152e_230202_080310/156829395/ccs		TRUE		443158be59d40d	11083c6066	989	Antisense	P1.csv	FALSE	TRUE	112188364	112190635	2272	*	ENSG00000278962	Exonic	genic	LINE			21-------	INDETERMINATE	1	0	0	3	0	2	0
2	112189946		1	*	112197157		5'-Flanked	m64152e_230202_080310/17432850/ccs		TRUE		443158be59d40d	11083c6066	989	Antisense	P1.csv	FALSE	TRUE	112188364	112190635	2272	*	ENSG00000278962	Exonic	genic	LINE			21-------	INDETERMINATE	1	0	0	3	0	2	0
2	112189946		1	*	112197157		5'-Flanked	m64152e_230202_080310/27920740/ccs		TRUE		443158be59d40d	11083c6066	989	Antisense	P1.csv	FALSE	TRUE	112188364	112190635	2272	*	ENSG00000278962	Exonic	genic	LINE			21-------	INDETERMINATE	1	0	0	3	0	2	0
2	112189946		1	*	112197157		5'-Flanked	m64152e_230202_080310/36178599/ccs		TRUE		443158be59d40d	29c860cd55	990	Antisense	P1.csv	FALSE	TRUE	112188364	112190635	2272	*	ENSG00000278962	Exonic	genic	LINE			21-------	INDETERMINATE	1	0	0	3	0	2	0
2	112189946		1	*	112197157		5'-Flanked	m64152e_230202_080310/47907546/ccs		TRUE		443158be59d40d	11083c6066	989	Antisense	P1.csv	FALSE	TRUE	112188364	112190635	2272	*	ENSG00000278962	Exonic	genic	LINE			21-------	INDETERMINATE	1	0	0	3	0	2	0
2	112189946		1	*	112197157		5'-Flanked	m64152e_230202_080310/53479332/ccs		TRUE		443158be59d40d	11083c6066	989	Antisense	P1.csv	FALSE	TRUE	112188364	112190635	2272	*	ENSG00000278962	Exonic	genic	LINE			21-------	INDETERMINATE	1	0	0	3	0	2	0
2	112189946		1	*	112197157		5'-Flanked	m64152e_230202_080310/60033719/ccs		TRUE		443158be59d40d	11083c6066	989	Antisense	P1.csv	FALSE	TRUE	112188364	112190635	2272	*	ENSG00000278962	Exonic	genic	LINE			21-------	INDETERMINATE	1	0	0	3	0	2	0
2	112189946		1	*	112197157		5'-Flanked	m64152e_230202_080310/72025207/ccs		TRUE		443158be59d40d	11083c6066	989	Antisense	P1.csv	FALSE	TRUE	112188364	112190635	2272	*	ENSG00000278962	Exonic	genic	LINE			21-------	INDETERMINATE	1	0	0	3	0	2	0
2	112189946		1	*	112197157		5'-Flanked	m64152e_230202_080310/86443552/ccs		TRUE		443158be59d40d	29c860cd55	990	Antisense	P1.csv	FALSE	TRUE	112188364	112190635	2272	*	ENSG00000278962	Exonic	genic	LINE			21-------	INDETERMINATE	1	0	0	3	0	2	0
2	112189946		1	*	112197157		5'-Flanked	m64152e_230202_080310/89392516/ccs		TRUE		443158be59d40d	ee8b8ceb8a	1001	Antisense	P1.csv	FALSE	TRUE	112188364	112190635	2272	*	ENSG00000278962	Exonic	genic	LINE			21-------	INDETERMINATE	1	0	0	3	0	2	0
2		112189946	1	*		112197157	3'-Flanked	m64152e_230202_080310/101255438/ccs		TRUE		443158be59d40d	11083c6066	989	Sense	P1.csv	TRUE	FALSE	112188364	112190635	2272	*	ENSG00000278962	Exonic	genic	LINE			21-------	INDETERMINATE	1	0	0	3	0	2	0
2		112189946	1	*		112197157	3'-Flanked	m64152e_230202_080310/107087546/ccs		TRUE		443158be59d40d	4b76017e04	988	Sense	P1.csv	TRUE	FALSE	112188364	112190635	2272	*	ENSG00000278962	Exonic	genic	LINE			21-------	INDETERMINATE	1	0	0	3	0	2	0
2		112189946	1	*		112197157	3'-Flanked	m64152e_230202_080310/125306073/ccs		TRUE		443158be59d40d	29c860cd55	990	Sense	P1.csv	TRUE	FALSE	112188364	112190635	2272	*	ENSG00000278962	Exonic	genic	LINE			21-------	INDETERMINATE	1	0	0	3	0	2	0
2		112189946	1	*		112197157	3'-Flanked	m64152e_230202_080310/126355699/ccs		TRUE		443158be59d40d	11083c6066	989	Sense	P1.csv	TRUE	FALSE	112188364	112190635	2272	*	ENSG00000278962	Exonic	genic	LINE			21-------	INDETERMINATE	1	0	0	3	0	2	0
2		112189946	1	*		112197157	3'-Flanked	m64152e_230202_080310/127862236/ccs		TRUE		443158be59d40d	a8a5b42a24	980	Sense	P1.csv	TRUE	FALSE	112188364	112190635	2272	*	ENSG00000278962	Exonic	genic	LINE			21-------	INDETERMINATE	1	0	0	3	0	2	0
2		112189946	1	*		112197157	3'-Flanked	m64152e_230202_080310/136578213/ccs		TRUE		443158be59d40d	4b76017e04	988	Sense	P1.csv	TRUE	FALSE	112188364	112190635	2272	*	ENSG00000278962	Exonic	genic	LINE			21-------	INDETERMINATE	1	0	0	3	0	2	0
2		112189946	1	*		112197157	3'-Flanked	m64152e_230202_080310/140643009/ccs		TRUE		443158be59d40d	11083c6066	989	Sense	P1.csv	TRUE	FALSE	112188364	112190635	2272	*	ENSG00000278962	Exonic	genic	LINE			21-------	INDETERMINATE	1	0	0	3	0	2	0
2		112189946	1	*		112197157	3'-Flanked	m64152e_230202_080310/141754987/ccs		TRUE		443158be59d40d	2fcfc25eda	991	Sense	P1.csv	TRUE	FALSE	112188364	112190635	2272	*	ENSG00000278962	Exonic	genic	LINE			21-------	INDETERMINATE	1	0	0	3	0	2	0
2		112189946	1	*		112197157	3'-Flanked	m64152e_230202_080310/149620284/ccs		TRUE		443158be59d40d	11083c6066	989	Sense	P1.csv	TRUE	FALSE	112188364	112190635	2272	*	ENSG00000278962	Exonic	genic	LINE			21-------	INDETERMINATE	1	0	0	3	0	2	0
2		112189946	1	*		112197157	3'-Flanked	m64152e_230202_080310/179569717/ccs		TRUE		443158be59d40d	11083c6066	989	Sense	P1.csv	TRUE	FALSE	112188364	112190635	2272	*	ENSG00000278962	Exonic	genic	LINE			21-------	INDETERMINATE	1	0	0	3	0	2	0
2		112189946	1	*		112197157	3'-Flanked	m64152e_230202_080310/21037455/ccs		TRUE		443158be59d40d	11083c6066	989	Sense	P1.csv	TRUE	FALSE	112188364	112190635	2272	*	ENSG00000278962	Exonic	genic	LINE			21-------	INDETERMINATE	1	0	0	3	0	2	0
2		112189946	1	*		112197157	3'-Flanked	m64152e_230202_080310/25626023/ccs		TRUE		443158be59d40d	ca03780640	987	Sense	P1.csv	TRUE	FALSE	112188364	112190635	2272	*	ENSG00000278962	Exonic	genic	LINE			21-------	INDETERMINATE	1	0	0	3	0	2	0
2		112189946	1	*		112197157	3'-Flanked	m64152e_230202_080310/34080383/ccs		TRUE		443158be59d40d	11083c6066	989	Sense	P1.csv	TRUE	FALSE	112188364	112190635	2272	*	ENSG00000278962	Exonic	genic	LINE			21-------	INDETERMINATE	1	0	0	3	0	2	0
2		112189946	1	*		112197157	3'-Flanked	m64152e_230202_080310/49086954/ccs		TRUE		443158be59d40d	11083c6066	989	Sense	P1.csv	TRUE	FALSE	112188364	112190635	2272	*	ENSG00000278962	Exonic	genic	LINE			21-------	INDETERMINATE	1	0	0	3	0	2	0
2		112189946	1	*		112197157	3'-Flanked	m64152e_230202_080310/65602710/ccs		TRUE		443158be59d40d	11083c6066	989	Sense	P1.csv	TRUE	FALSE	112188364	112190635	2272	*	ENSG00000278962	Exonic	genic	LINE			21-------	INDETERMINATE	1	0	0	3	0	2	0
2		112189946	1	*		112197157	3'-Flanked	m64152e_230202_080310/68225384/ccs		TRUE		443158be59d40d	11083c6066	989	Sense	P1.csv	TRUE	FALSE	112188364	112190635	2272	*	ENSG00000278962	Exonic	genic	LINE			21-------	INDETERMINATE	1	0	0	3	0	2	0
2		112189946	1	*		112197157	3'-Flanked	m64152e_230202_080310/82052376/ccs		TRUE		443158be59d40d	11083c6066	989	Sense	P1.csv	TRUE	FALSE	112188364	112190635	2272	*	ENSG00000278962	Exonic	genic	LINE			21-------	INDETERMINATE	1	0	0	3	0	2	0
2		112189946	1	*		112197157	3'-Flanked	m64152e_230202_080310/853878/ccs		TRUE		443158be59d40d	16006e3073	993	Sense	P1.csv	TRUE	FALSE	112188364	112190635	2272	*	ENSG00000278962	Exonic	genic	LINE			21-------	INDETERMINATE	1	0	0	3	0	2	0
2	135130888		1	*	135131426		5'-Flanked	m64152e_230202_080310/146868371/ccs		TRUE		81883a98dbf9a4	1e0c2089e3	8182	Antisense	P1.csv	FALSE	TRUE	135130722	135132894	2173	*	RAB3GAP1	Intronic	genic	LINE	Distal Enhancer-Like Signature		2222222--	PUTATIVELY INTACT	1	1	1	3	3	3	1
2	135130888		1	*	135131426		5'-Flanked	m64152e_230202_080310/147195582/ccs		TRUE		81883a98dbf9a4	8edcece50a	8181	Antisense	P1.csv	FALSE	TRUE	135130722	135132894	2173	*	RAB3GAP1	Intronic	genic	LINE	Distal Enhancer-Like Signature		2222222--	PUTATIVELY INTACT	1	1	1	3	3	3	1
2		135130888	1	*		135131426	3'-Flanked	m64152e_230202_080310/143264146/ccs		TRUE		81883a98dbf9a4	1e0c2089e3	8182	Sense	P1.csv	TRUE	FALSE	135130722	135132894	2173	*	RAB3GAP1	Intronic	genic	LINE	Distal Enhancer-Like Signature		2222222--	PUTATIVELY INTACT	1	1	1	3	3	3	1
2		135130888	1	*		135131426	3'-Flanked	m64152e_230202_080310/151126588/ccs		TRUE		81883a98dbf9a4	a9963b0abe	8183	Sense	P1.csv	TRUE	FALSE	135130722	135132894	2173	*	RAB3GAP1	Intronic	genic	LINE	Distal Enhancer-Like Signature		2222222--	PUTATIVELY INTACT	1	1	1	3	3	3	1
2		135130888	1	*		135131426	3'-Flanked	m64152e_230202_080310/29099898/ccs		TRUE		81883a98dbf9a4	0df62ad594	8179	Sense	P1.csv	TRUE	FALSE	135130722	135132894	2173	*	RAB3GAP1	Intronic	genic	LINE	Distal Enhancer-Like Signature		2222222--	PUTATIVELY INTACT	1	1	1	3	3	3	1
2	171480391		1	*	171478904		5'-Flanked	m64152e_230202_080310/102237115/ccs		TRUE		ca5f4c3dab4658	3e950f2d8e	8410	Sense	P1.csv	FALSE	TRUE	171480194	171480973	780	*	DCAF17	Intronic	genic				-12222222	PUTATIVELY INTACT	0	1	0	3	3	3	1
2	171480391		1	*	171478904		5'-Flanked	m64152e_230202_080310/146147947/ccs		TRUE		ca5f4c3dab4658	7999232f6b	8406	Sense	P1.csv	FALSE	TRUE	171480194	171480973	780	*	DCAF17	Intronic	genic				-12222222	PUTATIVELY INTACT	0	1	0	3	3	3	1
2	171480391		1	*	171478904		5'-Flanked	m64152e_230202_080310/156697505/ccs		TRUE		ca5f4c3dab4658	3e950f2d8e	8410	Sense	P1.csv	FALSE	TRUE	171480194	171480973	780	*	DCAF17	Intronic	genic				-12222222	PUTATIVELY INTACT	0	1	0	3	3	3	1
2	171480391		1	*	171478904		5'-Flanked	m64152e_230202_080310/178457267/ccs		TRUE		ca5f4c3dab4658	4be4166ea9	8409	Sense	P1.csv	FALSE	TRUE	171480194	171480973	780	*	DCAF17	Intronic	genic				-12222222	PUTATIVELY INTACT	0	1	0	3	3	3	1
2	171480391		1	*	171478904		5'-Flanked	m64152e_230202_080310/36634775/ccs		TRUE		ca5f4c3dab4658	3e950f2d8e	8410	Sense	P1.csv	FALSE	TRUE	171480194	171480973	780	*	DCAF17	Intronic	genic				-12222222	PUTATIVELY INTACT	0	1	0	3	3	3	1
2	171480391		1	*	171478904		5'-Flanked	m64152e_230202_080310/59902550/ccs		TRUE		ca5f4c3dab4658	7999232f6b	8406	Sense	P1.csv	FALSE	TRUE	171480194	171480973	780	*	DCAF17	Intronic	genic				-12222222	PUTATIVELY INTACT	0	1	0	3	3	3	1
2	171480391		1	*	171478904		5'-Flanked	m64152e_230202_080310/71371243/ccs		TRUE		ca5f4c3dab4658	e78570197a	8447	Sense	P1.csv	FALSE	TRUE	171480194	171480973	780	*	DCAF17	Intronic	genic				-12222222	PUTATIVELY INTACT	0	1	0	3	2	3	0
2	171480391		1	*	171478904		5'-Flanked	m64152e_230202_080310/88410134/ccs		TRUE		ca5f4c3dab4658	3e950f2d8e	8410	Sense	P1.csv	FALSE	TRUE	171480194	171480973	780	*	DCAF17	Intronic	genic				-12222222	PUTATIVELY INTACT	0	1	0	3	3	3	1
2	171480391		1	*	171478904		5'-Flanked	m64152e_230202_080310/9240811/ccs		TRUE		ca5f4c3dab4658	f022026862	8407	Sense	P1.csv	FALSE	TRUE	171480194	171480973	780	*	DCAF17	Intronic	genic				-12222222	PUTATIVELY INTACT	0	1	0	3	3	3	1
2		171480391	1	*		171478904	3'-Flanked	m64152e_230202_080310/103418655/ccs		TRUE		ca5f4c3dab4658	3e950f2d8e	8410	Antisense	P1.csv	TRUE	FALSE	171480194	171480973	780	*	DCAF17	Intronic	genic				-12222222	PUTATIVELY INTACT	0	1	0	3	3	3	1
2		171480391	1	*		171478904	3'-Flanked	m64152e_230202_080310/138087081/ccs		TRUE		ca5f4c3dab4658	3e950f2d8e	8410	Antisense	P1.csv	TRUE	FALSE	171480194	171480973	780	*	DCAF17	Intronic	genic				-12222222	PUTATIVELY INTACT	0	1	0	3	3	3	1
2		171480391	1	*		171478904	3'-Flanked	m64152e_230202_080310/169151018/ccs		TRUE		ca5f4c3dab4658	3e950f2d8e	8410	Antisense	P1.csv	TRUE	FALSE	171480194	171480973	780	*	DCAF17	Intronic	genic				-12222222	PUTATIVELY INTACT	0	1	0	3	3	3	1
2		171480391	1	*		171478904	3'-Flanked	m64152e_230202_080310/177670370/ccs		TRUE		ca5f4c3dab4658	f30f29da83	8403	Antisense	P1.csv	TRUE	FALSE	171480194	171480973	780	*	DCAF17	Intronic	genic				-12222222	PUTATIVELY INTACT	0	1	0	3	3	3	1
2		171480391	1	*		171478904	3'-Flanked	m64152e_230202_080310/23920941/ccs		TRUE		ca5f4c3dab4658	3e950f2d8e	8410	Antisense	P1.csv	TRUE	FALSE	171480194	171480973	780	*	DCAF17	Intronic	genic				-12222222	PUTATIVELY INTACT	0	1	0	3	3	3	1
2		171480391	1	*		171478904	3'-Flanked	m64152e_230202_080310/24249600/ccs		TRUE		ca5f4c3dab4658	ab8a8fb68f	8423	Antisense	P1.csv	TRUE	FALSE	171480194	171480973	780	*	DCAF17	Intronic	genic				-12222222	PUTATIVELY INTACT	0	1	0	3	3	3	1
2		171480391	1	*		171478904	3'-Flanked	m64152e_230202_080310/70977550/ccs		TRUE		ca5f4c3dab4658	3e950f2d8e	8410	Antisense	P1.csv	TRUE	FALSE	171480194	171480973	780	*	DCAF17	Intronic	genic				-12222222	PUTATIVELY INTACT	0	1	0	3	3	3	1
2		171480391	1	*		171478904	3'-Flanked	m64152e_230202_080310/83756609/ccs		TRUE		ca5f4c3dab4658	b36ad9345a	8379	Antisense	P1.csv	TRUE	FALSE	171480194	171480973	780	*	DCAF17	Intronic	genic				-12222222	PUTATIVELY INTACT	0	1	0	3	3	3	1
2		171480391	1	*		171478913	3'-Flanked	m64152e_230202_080310/140641984/ccs		TRUE		ca5f4c3dab4658	8861d5f6fa	8425	Antisense	P1.csv	TRUE	FALSE	171480194	171480973	780	*	DCAF17	Intronic	genic				-12222222	PUTATIVELY INTACT	0	1	0	3	3	3	1
2	171720955		1	*	171718786		5'-Flanked	m64152e_230202_080310/169609128/ccs		TRUE		d21836167ea554	21ef498af1	8629	Sense	P1.csv	FALSE	TRUE	171715444	171725617	10174	*	DYNC1I2	Intronic	genic				2222222--	PUTATIVELY INTACT	1	1	1	3	3	3	1
2	171720955		1	*	171718786		5'-Flanked	m64152e_230202_080310/61277908/ccs		TRUE		d21836167ea554	30e2ebb713	8622	Sense	P1.csv	FALSE	TRUE	171715444	171725617	10174	*	DYNC1I2	Intronic	genic				2222222--	PUTATIVELY INTACT	1	1	1	3	3	3	1
2		171720955	1	*		171718786	3'-Flanked	m64152e_230202_080310/109250775/ccs		TRUE		d21836167ea554	6a3172f25c	8625	Antisense	P1.csv	TRUE	FALSE	171715444	171725617	10174	*	DYNC1I2	Intronic	genic				2222222--	PUTATIVELY INTACT	1	1	1	3	2	3	0
2		171720955	1	*		171718786	3'-Flanked	m64152e_230202_080310/112067033/ccs		TRUE		d21836167ea554	13d1566295	8628	Antisense	P1.csv	TRUE	FALSE	171715444	171725617	10174	*	DYNC1I2	Intronic	genic				2222222--	PUTATIVELY INTACT	1	1	1	3	3	3	1
2		171720955	1	*		171718786	3'-Flanked	m64152e_230202_080310/122620222/ccs		TRUE		d21836167ea554	6201793eb1	8619	Antisense	P1.csv	TRUE	FALSE	171715444	171725617	10174	*	DYNC1I2	Intronic	genic				2222222--	PUTATIVELY INTACT	1	1	1	3	3	3	1
2		171720955	1	*		171718786	3'-Flanked	m64152e_230202_080310/167707769/ccs		TRUE		d21836167ea554	1593d94ead	8593	Antisense	P1.csv	TRUE	FALSE	171715444	171725617	10174	*	DYNC1I2	Intronic	genic				2222222--	PUTATIVELY INTACT	1	1	1	3	3	3	1
2		171720955	1	*		171718786	3'-Flanked	m64152e_230202_080310/92670135/ccs		TRUE		d21836167ea554	8d78a3c5b0	8624	Antisense	P1.csv	TRUE	FALSE	171715444	171725617	10174	*	DYNC1I2	Intronic	genic				2222222--	PUTATIVELY INTACT	1	1	1	3	3	3	1
2	191067663		1	*	191069185		5'-Flanked	m64152e_230202_080310/115673159/ccs		TRUE		bf55ba3f49f3dd	bae736c847	6405	Antisense	P1.csv	FALSE	TRUE	191066516	191068059	1544	*	STAT4	Intronic	genic	Rolling Circle Repeat Element			2222221--	INDETERMINATE	1	0	0	3	2	3	0
2	191067663		1	*	191069185		5'-Flanked	m64152e_230202_080310/119276165/ccs		TRUE		bf55ba3f49f3dd	fc3da6c34e	6413	Antisense	P1.csv	FALSE	TRUE	191066516	191068059	1544	*	STAT4	Intronic	genic	Rolling Circle Repeat Element			2222221--	INDETERMINATE	1	0	0	3	3	3	1
2	191067663		1	*	191069185		5'-Flanked	m64152e_230202_080310/128648225/ccs		TRUE		bf55ba3f49f3dd	b59f96e860	6417	Antisense	P1.csv	FALSE	TRUE	191066516	191068059	1544	*	STAT4	Intronic	genic	Rolling Circle Repeat Element			2222221--	INDETERMINATE	1	0	0	3	3	3	1
2	191067663		1	*	191069185		5'-Flanked	m64152e_230202_080310/138020294/ccs		TRUE		bf55ba3f49f3dd	548246bcd6	6415	Antisense	P1.csv	FALSE	TRUE	191066516	191068059	1544	*	STAT4	Intronic	genic	Rolling Circle Repeat Element			2222221--	INDETERMINATE	1	0	0	3	3	3	1
2	191067663		1	*	191069185		5'-Flanked	m64152e_230202_080310/148768703/ccs		TRUE		bf55ba3f49f3dd	548246bcd6	6415	Antisense	P1.csv	FALSE	TRUE	191066516	191068059	1544	*	STAT4	Intronic	genic	Rolling Circle Repeat Element			2222221--	INDETERMINATE	1	0	0	3	3	3	1
2	191067663		1	*	191069185		5'-Flanked	m64152e_230202_080310/157615005/ccs		TRUE		bf55ba3f49f3dd	b59f96e860	6417	Antisense	P1.csv	FALSE	TRUE	191066516	191068059	1544	*	STAT4	Intronic	genic	Rolling Circle Repeat Element			2222221--	INDETERMINATE	1	0	0	3	3	3	1
2	191067663		1	*	191069185		5'-Flanked	m64152e_230202_080310/264259/ccs		TRUE		bf55ba3f49f3dd	4afcfe65f3	6476	Antisense	P1.csv	FALSE	TRUE	191066516	191068059	1544	*	STAT4	Intronic	genic	Rolling Circle Repeat Element			2222221--	INDETERMINATE	1	0	0	3	3	2	0
2	191067663		1	*	191069185		5'-Flanked	m64152e_230202_080310/31195400/ccs		TRUE		bf55ba3f49f3dd	2bc45933e0	6414	Antisense	P1.csv	FALSE	TRUE	191066516	191068059	1544	*	STAT4	Intronic	genic	Rolling Circle Repeat Element			2222221--	INDETERMINATE	1	0	0	3	3	3	1
2	191067663		1	*	191069185		5'-Flanked	m64152e_230202_080310/32375050/ccs		TRUE		bf55ba3f49f3dd	548246bcd6	6415	Antisense	P1.csv	FALSE	TRUE	191066516	191068059	1544	*	STAT4	Intronic	genic	Rolling Circle Repeat Element			2222221--	INDETERMINATE	1	0	0	3	3	3	1
2	191067663		1	*	191069185		5'-Flanked	m64152e_230202_080310/56296400/ccs		TRUE		bf55ba3f49f3dd	548246bcd6	6415	Antisense	P1.csv	FALSE	TRUE	191066516	191068059	1544	*	STAT4	Intronic	genic	Rolling Circle Repeat Element			2222221--	INDETERMINATE	1	0	0	3	3	3	1
2	191067663		1	*	191069185		5'-Flanked	m64152e_230202_080310/76678482/ccs		TRUE		bf55ba3f49f3dd	b59f96e860	6417	Antisense	P1.csv	FALSE	TRUE	191066516	191068059	1544	*	STAT4	Intronic	genic	Rolling Circle Repeat Element			2222221--	INDETERMINATE	1	0	0	3	3	3	1
2	191067663		1	*	191069185		5'-Flanked	m64152e_230202_080310/8587209/ccs		TRUE		bf55ba3f49f3dd	5f7fbd6804	6412	Antisense	P1.csv	FALSE	TRUE	191066516	191068059	1544	*	STAT4	Intronic	genic	Rolling Circle Repeat Element			2222221--	INDETERMINATE	1	0	0	3	3	3	1
2	191067663		1	*	191069185		5'-Flanked	m64152e_230202_080310/87818507/ccs		TRUE		bf55ba3f49f3dd	b59f96e860	6417	Antisense	P1.csv	FALSE	TRUE	191066516	191068059	1544	*	STAT4	Intronic	genic	Rolling Circle Repeat Element			2222221--	INDETERMINATE	1	0	0	3	3	3	1
2	191067663		1	*	191069185		5'-Flanked	m64152e_230202_080310/98044440/ccs		TRUE		bf55ba3f49f3dd	fc3da6c34e	6413	Antisense	P1.csv	FALSE	TRUE	191066516	191068059	1544	*	STAT4	Intronic	genic	Rolling Circle Repeat Element			2222221--	INDETERMINATE	1	0	0	3	3	3	1
2		191067663	1	*		191069176	3'-Flanked	m64152e_230202_080310/109512116/ccs		TRUE		bf55ba3f49f3dd	7d45730821	6423	Sense	P1.csv	TRUE	FALSE	191066516	191068059	1544	*	STAT4	Intronic	genic	Rolling Circle Repeat Element			2222221--	INDETERMINATE	1	0	0	3	3	3	1
2		191067663	1	*		191069183	3'-Flanked	m64152e_230202_080310/19203634/ccs		TRUE		bf55ba3f49f3dd	31a84f98fa	6437	Sense	P1.csv	TRUE	FALSE	191066516	191068059	1544	*	STAT4	Intronic	genic	Rolling Circle Repeat Element			2222221--	INDETERMINATE	1	0	0	3	3	3	1
2		191067663	1	*		191069185	3'-Flanked	m64152e_230202_080310/111609651/ccs		TRUE		bf55ba3f49f3dd	171e3af8c2	6416	Sense	P1.csv	TRUE	FALSE	191066516	191068059	1544	*	STAT4	Intronic	genic	Rolling Circle Repeat Element			2222221--	INDETERMINATE	1	0	0	3	3	3	1
2		191067663	1	*		191069185	3'-Flanked	m64152e_230202_080310/12061447/ccs		TRUE		bf55ba3f49f3dd	171e3af8c2	6416	Sense	P1.csv	TRUE	FALSE	191066516	191068059	1544	*	STAT4	Intronic	genic	Rolling Circle Repeat Element			2222221--	INDETERMINATE	1	0	0	3	3	3	1
2		191067663	1	*		191069185	3'-Flanked	m64152e_230202_080310/131139382/ccs		TRUE		bf55ba3f49f3dd	548246bcd6	6415	Sense	P1.csv	TRUE	FALSE	191066516	191068059	1544	*	STAT4	Intronic	genic	Rolling Circle Repeat Element			2222221--	INDETERMINATE	1	0	0	3	3	3	1
2		191067663	1	*		191069185	3'-Flanked	m64152e_230202_080310/136054606/ccs		TRUE		bf55ba3f49f3dd	548246bcd6	6415	Sense	P1.csv	TRUE	FALSE	191066516	191068059	1544	*	STAT4	Intronic	genic	Rolling Circle Repeat Element			2222221--	INDETERMINATE	1	0	0	3	3	3	1
2		191067663	1	*		191069185	3'-Flanked	m64152e_230202_080310/136383279/ccs		TRUE		bf55ba3f49f3dd	548246bcd6	6415	Sense	P1.csv	TRUE	FALSE	191066516	191068059	1544	*	STAT4	Intronic	genic	Rolling Circle Repeat Element			2222221--	INDETERMINATE	1	0	0	3	3	3	1
2		191067663	1	*		191069185	3'-Flanked	m64152e_230202_080310/153881286/ccs		TRUE		bf55ba3f49f3dd	134d5ec6c7	6407	Sense	P1.csv	TRUE	FALSE	191066516	191068059	1544	*	STAT4	Intronic	genic	Rolling Circle Repeat Element			2222221--	INDETERMINATE	1	0	0	3	2	3	0
2		191067663	1	*		191069185	3'-Flanked	m64152e_230202_080310/157942034/ccs		TRUE		bf55ba3f49f3dd	548246bcd6	6415	Sense	P1.csv	TRUE	FALSE	191066516	191068059	1544	*	STAT4	Intronic	genic	Rolling Circle Repeat Element			2222221--	INDETERMINATE	1	0	0	3	3	3	1
2		191067663	1	*		191069185	3'-Flanked	m64152e_230202_080310/161612779/ccs		TRUE		bf55ba3f49f3dd	42502fec8d	6403	Sense	P1.csv	TRUE	FALSE	191066516	191068059	1544	*	STAT4	Intronic	genic	Rolling Circle Repeat Element			2222221--	INDETERMINATE	1	0	0	3	3	3	1
2		191067663	1	*		191069185	3'-Flanked	m64152e_230202_080310/172557068/ccs		TRUE		bf55ba3f49f3dd	548246bcd6	6415	Sense	P1.csv	TRUE	FALSE	191066516	191068059	1544	*	STAT4	Intronic	genic	Rolling Circle Repeat Element			2222221--	INDETERMINATE	1	0	0	3	3	3	1
2		191067663	1	*		191069185	3'-Flanked	m64152e_230202_080310/37357448/ccs		TRUE		bf55ba3f49f3dd	f292cd076d	6423	Sense	P1.csv	TRUE	FALSE	191066516	191068059	1544	*	STAT4	Intronic	genic	Rolling Circle Repeat Element			2222221--	INDETERMINATE	1	0	0	3	3	3	1
2		191067663	1	*		191069185	3'-Flanked	m64152e_230202_080310/50005405/ccs		TRUE		bf55ba3f49f3dd	b59f96e860	6417	Sense	P1.csv	TRUE	FALSE	191066516	191068059	1544	*	STAT4	Intronic	genic	Rolling Circle Repeat Element			2222221--	INDETERMINATE	1	0	0	3	3	3	1
2		191067663	1	*		191069185	3'-Flanked	m64152e_230202_080310/84346884/ccs		TRUE		bf55ba3f49f3dd	548246bcd6	6415	Sense	P1.csv	TRUE	FALSE	191066516	191068059	1544	*	STAT4	Intronic	genic	Rolling Circle Repeat Element			2222221--	INDETERMINATE	1	0	0	3	3	3	1
2		191067663	1	*		191069185	3'-Flanked	m64152e_230202_080310/8848693/ccs		TRUE		bf55ba3f49f3dd	053f2d9a50	6429	Sense	P1.csv	TRUE	FALSE	191066516	191068059	1544	*	STAT4	Intronic	genic	Rolling Circle Repeat Element			2222221--	INDETERMINATE	1	0	0	3	3	3	1
2		191067663	1	*		191069185	3'-Flanked	m64152e_230202_080310/93126684/ccs		TRUE		bf55ba3f49f3dd	548246bcd6	6415	Sense	P1.csv	TRUE	FALSE	191066516	191068059	1544	*	STAT4	Intronic	genic	Rolling Circle Repeat Element			2222221--	INDETERMINATE	1	0	0	3	3	3	1
2	230249836		1	*	230250015		5'-Flanked	m64152e_230202_080310/10029386/ccs		TRUE		a864b38eb6e855	0bdb63de17	7611	Antisense	P1.csv	FALSE	TRUE	230248969	230250980	2012	*	SP140	Intronic	genic				2222221--	INDETERMINATE	1	1	1	3	3	3	1
2	230249836		1	*	230250015		5'-Flanked	m64152e_230202_080310/100731722/ccs		TRUE		a864b38eb6e855	c131e6c83a	7620	Antisense	P1.csv	FALSE	TRUE	230248969	230250980	2012	*	SP140	Intronic	genic				2222221--	INDETERMINATE	1	1	1	3	3	3	1
2	230249836		1	*	230250015		5'-Flanked	m64152e_230202_080310/114886884/ccs		TRUE		a864b38eb6e855	831d952c2a	7630	Antisense	P1.csv	FALSE	TRUE	230248969	230250980	2012	*	SP140	Intronic	genic				2222221--	INDETERMINATE	1	1	1	3	3	3	1
2	230249836		1	*	230250015		5'-Flanked	m64152e_230202_080310/115870117/ccs		TRUE		a864b38eb6e855	c131e6c83a	7620	Antisense	P1.csv	FALSE	TRUE	230248969	230250980	2012	*	SP140	Intronic	genic				2222221--	INDETERMINATE	1	1	1	3	3	3	1
2	230249836		1	*	230250015		5'-Flanked	m64152e_230202_080310/119604244/ccs		TRUE		a864b38eb6e855	f6b9a7c8d6	7619	Antisense	P1.csv	FALSE	TRUE	230248969	230250980	2012	*	SP140	Intronic	genic				2222221--	INDETERMINATE	1	1	1	3	3	3	1
2	230249836		1	*	230250015		5'-Flanked	m64152e_230202_080310/124584235/ccs		TRUE		a864b38eb6e855	c131e6c83a	7620	Antisense	P1.csv	FALSE	TRUE	230248969	230250980	2012	*	SP140	Intronic	genic				2222221--	INDETERMINATE	1	1	1	3	3	3	1
2	230249836		1	*	230250015		5'-Flanked	m64152e_230202_080310/128583702/ccs		TRUE		a864b38eb6e855	8f63ca2bea	7607	Antisense	P1.csv	FALSE	TRUE	230248969	230250980	2012	*	SP140	Intronic	genic				2222221--	INDETERMINATE	1	1	1	3	3	3	1
2	230249836		1	*	230250015		5'-Flanked	m64152e_230202_080310/139134183/ccs		TRUE		a864b38eb6e855	700abcc766	7621	Antisense	P1.csv	FALSE	TRUE	230248969	230250980	2012	*	SP140	Intronic	genic				2222221--	INDETERMINATE	1	1	1	3	3	3	1
2	230249836		1	*	230250015		5'-Flanked	m64152e_230202_080310/139920178/ccs		TRUE		a864b38eb6e855	1ab9f1b18a	7596	Antisense	P1.csv	FALSE	TRUE	230248969	230250980	2012	*	SP140	Intronic	genic				2222221--	INDETERMINATE	1	1	1	3	3	3	1
2	230249836		1	*	230250015		5'-Flanked	m64152e_230202_080310/147063260/ccs		TRUE		a864b38eb6e855	c131e6c83a	7620	Antisense	P1.csv	FALSE	TRUE	230248969	230250980	2012	*	SP140	Intronic	genic				2222221--	INDETERMINATE	1	1	1	3	3	3	1
2	230249836		1	*	230250015		5'-Flanked	m64152e_230202_080310/147588354/ccs		TRUE		a864b38eb6e855	c131e6c83a	7620	Antisense	P1.csv	FALSE	TRUE	230248969	230250980	2012	*	SP140	Intronic	genic				2222221--	INDETERMINATE	1	1	1	3	3	3	1
2	230249836		1	*	230250015		5'-Flanked	m64152e_230202_080310/156238404/ccs		TRUE		a864b38eb6e855	518d7e564a	7627	Antisense	P1.csv	FALSE	TRUE	230248969	230250980	2012	*	SP140	Intronic	genic				2222221--	INDETERMINATE	1	1	1	3	3	3	1
2	230249836		1	*	230250015		5'-Flanked	m64152e_230202_080310/169608335/ccs		TRUE		a864b38eb6e855	c131e6c83a	7620	Antisense	P1.csv	FALSE	TRUE	230248969	230250980	2012	*	SP140	Intronic	genic				2222221--	INDETERMINATE	1	1	1	3	3	3	1
2	230249836		1	*	230250015		5'-Flanked	m64152e_230202_080310/174000514/ccs		TRUE		a864b38eb6e855	c131e6c83a	7620	Antisense	P1.csv	FALSE	TRUE	230248969	230250980	2012	*	SP140	Intronic	genic				2222221--	INDETERMINATE	1	1	1	3	3	3	1
2	230249836		1	*	230250015		5'-Flanked	m64152e_230202_080310/174000565/ccs		TRUE		a864b38eb6e855	700abcc766	7621	Antisense	P1.csv	FALSE	TRUE	230248969	230250980	2012	*	SP140	Intronic	genic				2222221--	INDETERMINATE	1	1	1	3	3	3	1
2	230249836		1	*	230250015		5'-Flanked	m64152e_230202_080310/176949333/ccs		TRUE		a864b38eb6e855	c131e6c83a	7620	Antisense	P1.csv	FALSE	TRUE	230248969	230250980	2012	*	SP140	Intronic	genic				2222221--	INDETERMINATE	1	1	1	3	3	3	1
2	230249836		1	*	230250015		5'-Flanked	m64152e_230202_080310/27722594/ccs		TRUE		a864b38eb6e855	f6b9a7c8d6	7619	Antisense	P1.csv	FALSE	TRUE	230248969	230250980	2012	*	SP140	Intronic	genic				2222221--	INDETERMINATE	1	1	1	3	3	3	1
2	230249836		1	*	230250015		5'-Flanked	m64152e_230202_080310/60361126/ccs		TRUE		a864b38eb6e855	700abcc766	7621	Antisense	P1.csv	FALSE	TRUE	230248969	230250980	2012	*	SP140	Intronic	genic				2222221--	INDETERMINATE	1	1	1	3	3	3	1
2	230249836		1	*	230250015		5'-Flanked	m64152e_230202_080310/62783608/ccs		TRUE		a864b38eb6e855	86d212a0eb	7608	Antisense	P1.csv	FALSE	TRUE	230248969	230250980	2012	*	SP140	Intronic	genic				2222221--	INDETERMINATE	1	1	1	3	3	3	1
2	230249836		1	*	230250015		5'-Flanked	m64152e_230202_080310/67045136/ccs		TRUE		a864b38eb6e855	e4d05cb736	7622	Antisense	P1.csv	FALSE	TRUE	230248969	230250980	2012	*	SP140	Intronic	genic				2222221--	INDETERMINATE	1	1	1	3	3	3	1
2	230249836		1	*	230250015		5'-Flanked	m64152e_230202_080310/77465436/ccs		TRUE		a864b38eb6e855	c1607054d1	7623	Antisense	P1.csv	FALSE	TRUE	230248969	230250980	2012	*	SP140	Intronic	genic				2222221--	INDETERMINATE	1	1	1	3	3	3	1
2	230249836		1	*	230250015		5'-Flanked	m64152e_230202_080310/96994588/ccs		TRUE		a864b38eb6e855	c131e6c83a	7620	Antisense	P1.csv	FALSE	TRUE	230248969	230250980	2012	*	SP140	Intronic	genic				2222221--	INDETERMINATE	1	1	1	3	3	3	1
2		230249836	1	*		230250015	3'-Flanked	m64152e_230202_080310/10355215/ccs		TRUE		a864b38eb6e855	7bda7998b4	7616	Sense	P1.csv	TRUE	FALSE	230248969	230250980	2012	*	SP140	Intronic	genic				2222221--	INDETERMINATE	1	1	1	3	3	3	1
2		230249836	1	*		230250015	3'-Flanked	m64152e_230202_080310/106497548/ccs		TRUE		a864b38eb6e855	b6c4d39e49	7633	Sense	P1.csv	TRUE	FALSE	230248969	230250980	2012	*	SP140	Intronic	genic				2222221--	INDETERMINATE	1	0	0	3	3	2	0
2		230249836	1	*		230250015	3'-Flanked	m64152e_230202_080310/128386182/ccs		TRUE		a864b38eb6e855	c131e6c83a	7620	Sense	P1.csv	TRUE	FALSE	230248969	230250980	2012	*	SP140	Intronic	genic				2222221--	INDETERMINATE	1	1	1	3	3	3	1
2		230249836	1	*		230250015	3'-Flanked	m64152e_230202_080310/140380825/ccs		TRUE		a864b38eb6e855	503fc2351b	7615	Sense	P1.csv	TRUE	FALSE	230248969	230250980	2012	*	SP140	Intronic	genic				2222221--	INDETERMINATE	1	1	1	3	3	3	1
2		230249836	1	*		230250015	3'-Flanked	m64152e_230202_080310/147653577/ccs		TRUE		a864b38eb6e855	3d62403495	7617	Sense	P1.csv	TRUE	FALSE	230248969	230250980	2012	*	SP140	Intronic	genic				2222221--	INDETERMINATE	1	1	1	3	3	3	1
2		230249836	1	*		230250015	3'-Flanked	m64152e_230202_080310/15599560/ccs		TRUE		a864b38eb6e855	f6b9a7c8d6	7619	Sense	P1.csv	TRUE	FALSE	230248969	230250980	2012	*	SP140	Intronic	genic				2222221--	INDETERMINATE	1	1	1	3	3	3	1
2		230249836	1	*		230250015	3'-Flanked	m64152e_230202_080310/165086696/ccs		TRUE		a864b38eb6e855	7bda7998b4	7616	Sense	P1.csv	TRUE	FALSE	230248969	230250980	2012	*	SP140	Intronic	genic				2222221--	INDETERMINATE	1	1	1	3	3	3	1
2		230249836	1	*		230250015	3'-Flanked	m64152e_230202_080310/21629732/ccs		TRUE		a864b38eb6e855	8c3483f78f	7614	Sense	P1.csv	TRUE	FALSE	230248969	230250980	2012	*	SP140	Intronic	genic				2222221--	INDETERMINATE	1	0	0	3	3	3	1
2		230249836	1	*		230250015	3'-Flanked	m64152e_230202_080310/28379468/ccs		TRUE		a864b38eb6e855	700abcc766	7621	Sense	P1.csv	TRUE	FALSE	230248969	230250980	2012	*	SP140	Intronic	genic				2222221--	INDETERMINATE	1	1	1	3	3	3	1
2		230249836	1	*		230250015	3'-Flanked	m64152e_230202_080310/30670912/ccs		TRUE		a864b38eb6e855	700abcc766	7621	Sense	P1.csv	TRUE	FALSE	230248969	230250980	2012	*	SP140	Intronic	genic				2222221--	INDETERMINATE	1	1	1	3	3	3	1
2		230249836	1	*		230250015	3'-Flanked	m64152e_230202_080310/32834819/ccs		TRUE		a864b38eb6e855	e4d05cb736	7622	Sense	P1.csv	TRUE	FALSE	230248969	230250980	2012	*	SP140	Intronic	genic				2222221--	INDETERMINATE	1	1	1	3	3	3	1
2		230249836	1	*		230250015	3'-Flanked	m64152e_230202_080310/68748670/ccs		TRUE		a864b38eb6e855	419c8484c5	7626	Sense	P1.csv	TRUE	FALSE	230248969	230250980	2012	*	SP140	Intronic	genic				2222221--	INDETERMINATE	1	1	1	3	3	3	1
2		230249836	1	*		230250015	3'-Flanked	m64152e_230202_080310/69141788/ccs		TRUE		a864b38eb6e855	f5f5d8a6f8	7606	Sense	P1.csv	TRUE	FALSE	230248969	230250980	2012	*	SP140	Intronic	genic				2222221--	INDETERMINATE	1	1	1	3	3	3	1
2		230249836	1	*		230250015	3'-Flanked	m64152e_230202_080310/69732682/ccs		TRUE		a864b38eb6e855	f6b9a7c8d6	7619	Sense	P1.csv	TRUE	FALSE	230248969	230250980	2012	*	SP140	Intronic	genic				2222221--	INDETERMINATE	1	1	1	3	3	2	0
2		230249836	1	*		230250015	3'-Flanked	m64152e_230202_080310/71305666/ccs		TRUE		a864b38eb6e855	f6b9a7c8d6	7619	Sense	P1.csv	TRUE	FALSE	230248969	230250980	2012	*	SP140	Intronic	genic				2222221--	INDETERMINATE	1	1	1	3	3	3	1
2	231122679		1	*	231120273		5'-Flanked	m64152e_230202_080310/101517061/ccs		TRUE		f572de4f61f343	bcc5c71c3a	7275	Sense	P1.csv	FALSE	TRUE	231113930	231123412	9483	*	HTR2B///PSMD1	Intronic	genic				--2222222	PUTATIVELY INTACT	0	1	0	3	2	3	0
2	231122679		1	*	231120273		5'-Flanked	m64152e_230202_080310/122945924/ccs		TRUE		f572de4f61f343	d4fa1497a3	7270	Sense	P1.csv	FALSE	TRUE	231113930	231123412	9483	*	HTR2B///PSMD1	Intronic	genic				--2222222	PUTATIVELY INTACT	0	1	0	3	2	3	0
2	231122679		1	*	231120273		5'-Flanked	m64152e_230202_080310/143525072/ccs		TRUE		f572de4f61f343	7cd61d9a01	7286	Sense	P1.csv	FALSE	TRUE	231113930	231123412	9483	*	HTR2B///PSMD1	Intronic	genic				--2222222	PUTATIVELY INTACT	0	1	0	3	2	3	0
2	231122679		1	*	231120273		5'-Flanked	m64152e_230202_080310/151454161/ccs		TRUE		f572de4f61f343	d5fa2c1c1e	7283	Sense	P1.csv	FALSE	TRUE	231113930	231123412	9483	*	HTR2B///PSMD1	Intronic	genic				--2222222	PUTATIVELY INTACT	0	1	0	3	2	3	0
2	231122679		1	*	231120273		5'-Flanked	m64152e_230202_080310/155387476/ccs		TRUE		f572de4f61f343	bdb0d44307	7285	Sense	P1.csv	FALSE	TRUE	231113930	231123412	9483	*	HTR2B///PSMD1	Intronic	genic				--2222222	PUTATIVELY INTACT	0	1	0	3	2	3	0
2	231122679		1	*	231120273		5'-Flanked	m64152e_230202_080310/163577896/ccs		TRUE		f572de4f61f343	7cd61d9a01	7286	Sense	P1.csv	FALSE	TRUE	231113930	231123412	9483	*	HTR2B///PSMD1	Intronic	genic				--2222222	PUTATIVELY INTACT	0	1	0	3	2	3	0
2	231122679		1	*	231120273		5'-Flanked	m64152e_230202_080310/168363648/ccs		TRUE		f572de4f61f343	951ec9db44	7281	Sense	P1.csv	FALSE	TRUE	231113930	231123412	9483	*	HTR2B///PSMD1	Intronic	genic				--2222222	PUTATIVELY INTACT	0	1	0	3	2	3	0
2	231122679		1	*	231120273		5'-Flanked	m64152e_230202_080310/40502731/ccs		TRUE		f572de4f61f343	bdb0d44307	7285	Sense	P1.csv	FALSE	TRUE	231113930	231123412	9483	*	HTR2B///PSMD1	Intronic	genic				--2222222	PUTATIVELY INTACT	0	1	0	3	2	3	0
2	231122679		1	*	231120273		5'-Flanked	m64152e_230202_080310/42994305/ccs		TRUE		f572de4f61f343	d20ef164c7	7287	Sense	P1.csv	FALSE	TRUE	231113930	231123412	9483	*	HTR2B///PSMD1	Intronic	genic				--2222222	PUTATIVELY INTACT	0	1	0	3	2	3	0
2	231122679		1	*	231120273		5'-Flanked	m64152e_230202_080310/4785892/ccs		TRUE		f572de4f61f343	bdb0d44307	7285	Sense	P1.csv	FALSE	TRUE	231113930	231123412	9483	*	HTR2B///PSMD1	Intronic	genic				--2222222	PUTATIVELY INTACT	0	1	0	3	2	3	0
2	231122679		1	*	231120273		5'-Flanked	m64152e_230202_080310/50334262/ccs		TRUE		f572de4f61f343	bdb0d44307	7285	Sense	P1.csv	FALSE	TRUE	231113930	231123412	9483	*	HTR2B///PSMD1	Intronic	genic				--2222222	PUTATIVELY INTACT	0	1	0	3	2	3	0
2	231122679		1	*	231120273		5'-Flanked	m64152e_230202_080310/53871654/ccs		TRUE		f572de4f61f343	9e5f6c635f	7284	Sense	P1.csv	FALSE	TRUE	231113930	231123412	9483	*	HTR2B///PSMD1	Intronic	genic				--2222222	PUTATIVELY INTACT	0	1	0	3	2	3	0
2	231122679		1	*	231120273		5'-Flanked	m64152e_230202_080310/58917466/ccs		TRUE		f572de4f61f343	48910bb1db	7272	Sense	P1.csv	FALSE	TRUE	231113930	231123412	9483	*	HTR2B///PSMD1	Intronic	genic				212222222	INTERNAL DELETION	0	1	0	3	2	3	0	EPISOME BREAK IN GAG-POL
2	231122679		1	*	231120273		5'-Flanked	m64152e_230202_080310/92342580/ccs		TRUE		f572de4f61f343	bcc5c71c3a	7275	Sense	P1.csv	FALSE	TRUE	231113930	231123412	9483	*	HTR2B///PSMD1	Intronic	genic				--2222222	PUTATIVELY INTACT	0	1	0	3	2	3	0
2	231122679		1	*	231120273		5'-Flanked	m64152e_230202_080310/94374581/ccs		TRUE		f572de4f61f343	d5fa2c1c1e	7283	Sense	P1.csv	FALSE	TRUE	231113930	231123412	9483	*	HTR2B///PSMD1	Intronic	genic				--2222222	PUTATIVELY INTACT	0	1	0	3	2	3	0
2		231122679	1	*		231120273	3'-Flanked	m64152e_230202_080310/104530631/ccs		TRUE		f572de4f61f343	3f59037978	7299	Antisense	P1.csv	TRUE	FALSE	231113930	231123412	9483	*	HTR2B///PSMD1	Intronic	genic				--2222222	PUTATIVELY INTACT	0	1	0	1	2	3	0
2		231122679	1	*		231120273	3'-Flanked	m64152e_230202_080310/140772879/ccs		TRUE		f572de4f61f343	7cd61d9a01	7286	Antisense	P1.csv	TRUE	FALSE	231113930	231123412	9483	*	HTR2B///PSMD1	Intronic	genic				--2222222	PUTATIVELY INTACT	0	1	0	3	2	3	0
2		231122679	1	*		231120273	3'-Flanked	m64152e_230202_080310/159189207/ccs		TRUE		f572de4f61f343	42fa52f8a8	7278	Antisense	P1.csv	TRUE	FALSE	231113930	231123412	9483	*	HTR2B///PSMD1	Intronic	genic				--2222222	PUTATIVELY INTACT	0	1	0	3	2	3	0
2		231122679	1	*		231120273	3'-Flanked	m64152e_230202_080310/44827292/ccs		TRUE		f572de4f61f343	bdb0d44307	7285	Antisense	P1.csv	TRUE	FALSE	231113930	231123412	9483	*	HTR2B///PSMD1	Intronic	genic				--2222222	PUTATIVELY INTACT	0	1	0	3	2	3	0
2		231122679	1	*		231120273	3'-Flanked	m64152e_230202_080310/83427811/ccs		TRUE		f572de4f61f343	bdb0d44307	7285	Antisense	P1.csv	TRUE	FALSE	231113930	231123412	9483	*	HTR2B///PSMD1	Intronic	genic				--2222222	PUTATIVELY INTACT	0	1	0	3	2	3	0
2		231122679	1	*		231120273	3'-Flanked	m64152e_230202_080310/88672235/ccs		TRUE		f572de4f61f343	9e5f6c635f	7284	Antisense	P1.csv	TRUE	FALSE	231113930	231123412	9483	*	HTR2B///PSMD1	Intronic	genic				--2222222	PUTATIVELY INTACT	0	1	0	3	2	3	0
2		241243986	1	*		241239668	3'-Flanked	m64152e_230202_080310/75956267/ccs		TRUE		7b219ef797c94f	ffbca69772	2039	Antisense	P1.csv	TRUE	FALSE	241243689	241246569	2881	*	HDLBP	Intronic	genic	LINE			22-------	INDETERMINATE	1	0	0	3	0	2	0
2	241243988		1	*	241239668		5'-Flanked	m64152e_230202_080310/104531715/ccs		TRUE		7b219ef797c94f	7daebbbb12	2046	Sense	P1.csv	FALSE	TRUE	241243689	241246569	2881	*	HDLBP	Intronic	genic	LINE			22-------	INDETERMINATE	1	0	0	3	0	2	0
2	241243988		1	*	241239668		5'-Flanked	m64152e_230202_080310/1114928/ccs		TRUE		7b219ef797c94f	0dab7aebf2	2045	Sense	P1.csv	FALSE	TRUE	241243689	241246569	2881	*	HDLBP	Intronic	genic	LINE			22-------	INDETERMINATE	1	0	0	3	0	2	0
2	241243988		1	*	241239668		5'-Flanked	m64152e_230202_080310/117442763/ccs		TRUE		7b219ef797c94f	c55d90eddb	2040	Sense	P1.csv	FALSE	TRUE	241243689	241246569	2881	*	HDLBP	Intronic	genic	LINE			22-------	INDETERMINATE	1	0	0	3	0	2	0
2	241243988		1	*	241239668		5'-Flanked	m64152e_230202_080310/123339663/ccs		TRUE		7b219ef797c94f	436ed8db68	2039	Sense	P1.csv	FALSE	TRUE	241243689	241246569	2881	*	HDLBP	Intronic	genic	LINE			22-------	INDETERMINATE	1	0	0	3	0	2	0
2	241243988		1	*	241239668		5'-Flanked	m64152e_230202_080310/128975507/ccs		TRUE		7b219ef797c94f	436ed8db68	2039	Sense	P1.csv	FALSE	TRUE	241243689	241246569	2881	*	HDLBP	Intronic	genic	LINE			22-------	INDETERMINATE	1	0	0	3	0	2	0
2	241243988		1	*	241239668		5'-Flanked	m64152e_230202_080310/134087546/ccs		TRUE		7b219ef797c94f	a2f53ed06a	2038	Sense	P1.csv	FALSE	TRUE	241243689	241246569	2881	*	HDLBP	Intronic	genic	LINE			22-------	INDETERMINATE	1	0	0	3	0	2	0
2	241243988		1	*	241239668		5'-Flanked	m64152e_230202_080310/139397395/ccs		TRUE		7b219ef797c94f	3967265cf3	2035	Sense	P1.csv	FALSE	TRUE	241243689	241246569	2881	*	HDLBP	Intronic	genic	LINE			2200001--	INTERNAL DELETION	1	0	0	3	0	2	0
2	241243988		1	*	241239668		5'-Flanked	m64152e_230202_080310/140773526/ccs		TRUE		7b219ef797c94f	7daebbbb12	2046	Sense	P1.csv	FALSE	TRUE	241243689	241246569	2881	*	HDLBP	Intronic	genic	LINE			22-------	INDETERMINATE	1	0	0	3	0	2	0
2	241243988		1	*	241239668		5'-Flanked	m64152e_230202_080310/156239206/ccs		TRUE		7b219ef797c94f	c55d90eddb	2040	Sense	P1.csv	FALSE	TRUE	241243689	241246569	2881	*	HDLBP	Intronic	genic	LINE			22-------	INDETERMINATE	1	0	0	3	0	2	0
2	241243988		1	*	241239668		5'-Flanked	m64152e_230202_080310/160825892/ccs		TRUE		7b219ef797c94f	a2f53ed06a	2038	Sense	P1.csv	FALSE	TRUE	241243689	241246569	2881	*	HDLBP	Intronic	genic	LINE			22-------	INDETERMINATE	1	0	0	3	0	2	0
2	241243988		1	*	241239668		5'-Flanked	m64152e_230202_080310/16515139/ccs		TRUE		7b219ef797c94f	7daebbbb12	2046	Sense	P1.csv	FALSE	TRUE	241243689	241246569	2881	*	HDLBP	Intronic	genic	LINE			22-------	INDETERMINATE	1	0	0	3	0	2	0
2	241243988		1	*	241239668		5'-Flanked	m64152e_230202_080310/169019434/ccs		TRUE		7b219ef797c94f	cb09953820	2042	Sense	P1.csv	FALSE	TRUE	241243689	241246569	2881	*	HDLBP	Intronic	genic	LINE			22-------	INDETERMINATE	1	0	0	3	0	2	0
2	241243988		1	*	241239668		5'-Flanked	m64152e_230202_080310/176619782/ccs		TRUE		7b219ef797c94f	c55d90eddb	2040	Sense	P1.csv	FALSE	TRUE	241243689	241246569	2881	*	HDLBP	Intronic	genic	LINE			22-------	INDETERMINATE	1	0	0	3	0	2	0
2	241243988		1	*	241239668		5'-Flanked	m64152e_230202_080310/20774978/ccs		TRUE		7b219ef797c94f	436ed8db68	2039	Sense	P1.csv	FALSE	TRUE	241243689	241246569	2881	*	HDLBP	Intronic	genic	LINE			22-------	INDETERMINATE	1	0	0	3	0	2	0
2	241243988		1	*	241239668		5'-Flanked	m64152e_230202_080310/23134862/ccs		TRUE		7b219ef797c94f	c55d90eddb	2040	Sense	P1.csv	FALSE	TRUE	241243689	241246569	2881	*	HDLBP	Intronic	genic	LINE			22-------	INDETERMINATE	1	0	0	3	0	2	0
2	241243988		1	*	241239668		5'-Flanked	m64152e_230202_080310/31261434/ccs		TRUE		7b219ef797c94f	cb09953820	2042	Sense	P1.csv	FALSE	TRUE	241243689	241246569	2881	*	HDLBP	Intronic	genic	LINE			22-------	INDETERMINATE	1	0	0	3	0	2	0
2	241243988		1	*	241239668		5'-Flanked	m64152e_230202_080310/36635788/ccs		TRUE		7b219ef797c94f	a2f53ed06a	2038	Sense	P1.csv	FALSE	TRUE	241243689	241246569	2881	*	HDLBP	Intronic	genic	LINE			22-------	INDETERMINATE	1	0	0	3	0	2	0
2	241243988		1	*	241239668		5'-Flanked	m64152e_230202_080310/37684307/ccs		TRUE		7b219ef797c94f	cb09953820	2042	Sense	P1.csv	FALSE	TRUE	241243689	241246569	2881	*	HDLBP	Intronic	genic	LINE			22-------	INDETERMINATE	1	0	0	3	0	2	0
2	241243988		1	*	241239668		5'-Flanked	m64152e_230202_080310/39454002/ccs		TRUE		7b219ef797c94f	40a526d2ab	2043	Sense	P1.csv	FALSE	TRUE	241243689	241246569	2881	*	HDLBP	Intronic	genic	LINE			22-------	INDETERMINATE	1	0	0	3	0	2	0
2	241243988		1	*	241239668		5'-Flanked	m64152e_230202_080310/45811636/ccs		TRUE		7b219ef797c94f	c55d90eddb	2040	Sense	P1.csv	FALSE	TRUE	241243689	241246569	2881	*	HDLBP	Intronic	genic	LINE			22-------	INDETERMINATE	1	0	0	3	0	2	0
2	241243988		1	*	241239668		5'-Flanked	m64152e_230202_080310/48104696/ccs		TRUE		7b219ef797c94f	c55d90eddb	2040	Sense	P1.csv	FALSE	TRUE	241243689	241246569	2881	*	HDLBP	Intronic	genic	LINE			22-------	INDETERMINATE	1	0	0	3	0	2	0
2	241243988		1	*	241239668		5'-Flanked	m64152e_230202_080310/57477719/ccs		TRUE		7b219ef797c94f	05a710d510	2041	Sense	P1.csv	FALSE	TRUE	241243689	241246569	2881	*	HDLBP	Intronic	genic	LINE			22-------	INDETERMINATE	1	0	0	3	0	2	0
2	241243988		1	*	241239668		5'-Flanked	m64152e_230202_080310/65013299/ccs		TRUE		7b219ef797c94f	c55d90eddb	2040	Sense	P1.csv	FALSE	TRUE	241243689	241246569	2881	*	HDLBP	Intronic	genic	LINE			22-------	INDETERMINATE	1	0	0	3	0	2	0
2	241243988		1	*	241239668		5'-Flanked	m64152e_230202_080310/66848198/ccs		TRUE		7b219ef797c94f	c55d90eddb	2040	Sense	P1.csv	FALSE	TRUE	241243689	241246569	2881	*	HDLBP	Intronic	genic	LINE			22-------	INDETERMINATE	1	0	0	3	0	2	0
2	241243988		1	*	241239668		5'-Flanked	m64152e_230202_080310/71567247/ccs		TRUE		7b219ef797c94f	c55d90eddb	2040	Sense	P1.csv	FALSE	TRUE	241243689	241246569	2881	*	HDLBP	Intronic	genic	LINE			22-------	INDETERMINATE	1	0	0	3	0	2	0
2	241243988		1	*	241239668		5'-Flanked	m64152e_230202_080310/73336344/ccs		TRUE		7b219ef797c94f	cb09953820	2042	Sense	P1.csv	FALSE	TRUE	241243689	241246569	2881	*	HDLBP	Intronic	genic	LINE			22-------	INDETERMINATE	1	0	0	3	0	2	0
2	241243988		1	*	241239668		5'-Flanked	m64152e_230202_080310/78121137/ccs		TRUE		7b219ef797c94f	c55d90eddb	2040	Sense	P1.csv	FALSE	TRUE	241243689	241246569	2881	*	HDLBP	Intronic	genic	LINE			22-------	INDETERMINATE	1	0	0	3	0	2	0
2	241243988		1	*	241239668		5'-Flanked	m64152e_230202_080310/90440719/ccs		TRUE		7b219ef797c94f	c55d90eddb	2040	Sense	P1.csv	FALSE	TRUE	241243689	241246569	2881	*	HDLBP	Intronic	genic	LINE			22-------	INDETERMINATE	1	0	0	3	0	2	0
2	241243988		1	*	241239668		5'-Flanked	m64152e_230202_080310/95422837/ccs		TRUE		7b219ef797c94f	c55d90eddb	2040	Sense	P1.csv	FALSE	TRUE	241243689	241246569	2881	*	HDLBP	Intronic	genic	LINE			22-------	INDETERMINATE	1	0	0	3	0	2	0
2	241243988		1	*	241239668		5'-Flanked	m64152e_230202_080310/96666763/ccs		TRUE		7b219ef797c94f	66fed74308	2044	Sense	P1.csv	FALSE	TRUE	241243689	241246569	2881	*	HDLBP	Intronic	genic	LINE			22-------	INDETERMINATE	1	0	0	3	0	2	0
2		241243988	1	*		241239668	3'-Flanked	m64152e_230202_080310/101320524/ccs		TRUE		7b219ef797c94f	c55d90eddb	2040	Antisense	P1.csv	TRUE	FALSE	241243689	241246569	2881	*	HDLBP	Intronic	genic	LINE			22-------	INDETERMINATE	1	0	0	3	0	2	0
2		241243988	1	*		241239668	3'-Flanked	m64152e_230202_080310/104859130/ccs		TRUE		7b219ef797c94f	436ed8db68	2039	Antisense	P1.csv	TRUE	FALSE	241243689	241246569	2881	*	HDLBP	Intronic	genic	LINE			22-------	INDETERMINATE	1	0	0	3	0	2	0
2		241243988	1	*		241239668	3'-Flanked	m64152e_230202_080310/106823888/ccs		TRUE		7b219ef797c94f	cb09953820	2042	Antisense	P1.csv	TRUE	FALSE	241243689	241246569	2881	*	HDLBP	Intronic	genic	LINE			22-------	INDETERMINATE	1	0	0	3	0	2	0
2		241243988	1	*		241239668	3'-Flanked	m64152e_230202_080310/112724565/ccs		TRUE		7b219ef797c94f	913caa5db3	2033	Antisense	P1.csv	TRUE	FALSE	241243689	241246569	2881	*	HDLBP	Intronic	genic	LINE			22-------	INDETERMINATE	1	0	0	3	0	2	0
2		241243988	1	*		241239668	3'-Flanked	m64152e_230202_080310/117115655/ccs		TRUE		7b219ef797c94f	c55d90eddb	2040	Antisense	P1.csv	TRUE	FALSE	241243689	241246569	2881	*	HDLBP	Intronic	genic	LINE			22-------	INDETERMINATE	1	0	0	3	0	2	0
2		241243988	1	*		241239668	3'-Flanked	m64152e_230202_080310/117835032/ccs		TRUE		7b219ef797c94f	c55d90eddb	2040	Antisense	P1.csv	TRUE	FALSE	241243689	241246569	2881	*	HDLBP	Intronic	genic	LINE			22-------	INDETERMINATE	1	0	0	3	0	2	0
2		241243988	1	*		241239668	3'-Flanked	m64152e_230202_080310/118292831/ccs		TRUE		7b219ef797c94f	436ed8db68	2039	Antisense	P1.csv	TRUE	FALSE	241243689	241246569	2881	*	HDLBP	Intronic	genic	LINE			22-------	INDETERMINATE	1	0	0	3	0	2	0
2		241243988	1	*		241239668	3'-Flanked	m64152e_230202_080310/119277580/ccs		TRUE		7b219ef797c94f	afceeef166	2047	Antisense	P1.csv	TRUE	FALSE	241243689	241246569	2881	*	HDLBP	Intronic	genic	LINE			22-------	INDETERMINATE	1	0	0	3	0	2	0
2		241243988	1	*		241239668	3'-Flanked	m64152e_230202_080310/121570851/ccs		TRUE		7b219ef797c94f	c55d90eddb	2040	Antisense	P1.csv	TRUE	FALSE	241243689	241246569	2881	*	HDLBP	Intronic	genic	LINE			22-------	INDETERMINATE	1	0	0	3	0	2	0
2		241243988	1	*		241239668	3'-Flanked	m64152e_230202_080310/130877809/ccs		TRUE		7b219ef797c94f	05a710d510	2041	Antisense	P1.csv	TRUE	FALSE	241243689	241246569	2881	*	HDLBP	Intronic	genic	LINE			22-------	INDETERMINATE	1	0	0	3	0	2	0
2		241243988	1	*		241239668	3'-Flanked	m64152e_230202_080310/136382699/ccs		TRUE		7b219ef797c94f	c55d90eddb	2040	Antisense	P1.csv	TRUE	FALSE	241243689	241246569	2881	*	HDLBP	Intronic	genic	LINE			22-------	INDETERMINATE	1	0	0	3	0	2	0
2		241243988	1	*		241239668	3'-Flanked	m64152e_230202_080310/137037787/ccs		TRUE		7b219ef797c94f	c55d90eddb	2040	Antisense	P1.csv	TRUE	FALSE	241243689	241246569	2881	*	HDLBP	Intronic	genic	LINE			22-------	INDETERMINATE	1	0	0	3	0	2	0
2		241243988	1	*		241239668	3'-Flanked	m64152e_230202_080310/140640271/ccs		TRUE		7b219ef797c94f	75ac15a8b7	2037	Antisense	P1.csv	TRUE	FALSE	241243689	241246569	2881	*	HDLBP	Intronic	genic	LINE			22-------	INDETERMINATE	1	0	0	3	0	2	0
2		241243988	1	*		241239668	3'-Flanked	m64152e_230202_080310/143461039/ccs		TRUE		7b219ef797c94f	a2f53ed06a	2038	Antisense	P1.csv	TRUE	FALSE	241243689	241246569	2881	*	HDLBP	Intronic	genic	LINE			22-------	INDETERMINATE	1	0	0	3	0	2	0
2		241243988	1	*		241239668	3'-Flanked	m64152e_230202_080310/152439153/ccs		TRUE		7b219ef797c94f	c55d90eddb	2040	Antisense	P1.csv	TRUE	FALSE	241243689	241246569	2881	*	HDLBP	Intronic	genic	LINE			22-------	INDETERMINATE	1	0	0	3	0	2	0
2		241243988	1	*		241239668	3'-Flanked	m64152e_230202_080310/15532421/ccs		TRUE		7b219ef797c94f	c55d90eddb	2040	Antisense	P1.csv	TRUE	FALSE	241243689	241246569	2881	*	HDLBP	Intronic	genic	LINE			22-------	INDETERMINATE	1	0	0	3	0	2	0
2		241243988	1	*		241239668	3'-Flanked	m64152e_230202_080310/18022603/ccs		TRUE		7b219ef797c94f	436ed8db68	2039	Antisense	P1.csv	TRUE	FALSE	241243689	241246569	2881	*	HDLBP	Intronic	genic	LINE			22-------	INDETERMINATE	1	0	0	3	0	2	0
2		241243988	1	*		241239668	3'-Flanked	m64152e_230202_080310/18482323/ccs		TRUE		7b219ef797c94f	5abc3be6b3	2050	Antisense	P1.csv	TRUE	FALSE	241243689	241246569	2881	*	HDLBP	Intronic	genic	LINE			22-------	INDETERMINATE	1	0	0	1	0	2	0
2		241243988	1	*		241239668	3'-Flanked	m64152e_230202_080310/2032981/ccs		TRUE		7b219ef797c94f	a2f53ed06a	2038	Antisense	P1.csv	TRUE	FALSE	241243689	241246569	2881	*	HDLBP	Intronic	genic	LINE			22-------	INDETERMINATE	1	0	0	3	0	2	0
2		241243988	1	*		241239668	3'-Flanked	m64152e_230202_080310/28838739/ccs		TRUE		7b219ef797c94f	c55d90eddb	2040	Antisense	P1.csv	TRUE	FALSE	241243689	241246569	2881	*	HDLBP	Intronic	genic	LINE			22-------	INDETERMINATE	1	0	0	3	0	2	0
2		241243988	1	*		241239668	3'-Flanked	m64152e_230202_080310/4851264/ccs		TRUE		7b219ef797c94f	c55d90eddb	2040	Antisense	P1.csv	TRUE	FALSE	241243689	241246569	2881	*	HDLBP	Intronic	genic	LINE			22-------	INDETERMINATE	1	0	0	3	0	2	0
2		241243988	1	*		241239668	3'-Flanked	m64152e_230202_080310/63045944/ccs		TRUE		7b219ef797c94f	c55d90eddb	2040	Antisense	P1.csv	TRUE	FALSE	241243689	241246569	2881	*	HDLBP	Intronic	genic	LINE			22-------	INDETERMINATE	1	0	0	3	0	2	0
2		241243988	1	*		241239668	3'-Flanked	m64152e_230202_080310/65144422/ccs		TRUE		7b219ef797c94f	cb09953820	2042	Antisense	P1.csv	TRUE	FALSE	241243689	241246569	2881	*	HDLBP	Intronic	genic	LINE			22-------	INDETERMINATE	1	0	0	3	0	2	0
2		241243988	1	*		241239668	3'-Flanked	m64152e_230202_080310/6882724/ccs		TRUE		7b219ef797c94f	75ac15a8b7	2037	Antisense	P1.csv	TRUE	FALSE	241243689	241246569	2881	*	HDLBP	Intronic	genic	LINE			22-------	INDETERMINATE	1	0	0	3	0	2	0
2		241243988	1	*		241239668	3'-Flanked	m64152e_230202_080310/72417593/ccs		TRUE		7b219ef797c94f	afceeef166	2047	Antisense	P1.csv	TRUE	FALSE	241243689	241246569	2881	*	HDLBP	Intronic	genic	LINE			22-------	INDETERMINATE	1	0	0	3	0	2	0
2		241243988	1	*		241239668	3'-Flanked	m64152e_230202_080310/79037167/ccs		TRUE		7b219ef797c94f	c55d90eddb	2040	Antisense	P1.csv	TRUE	FALSE	241243689	241246569	2881	*	HDLBP	Intronic	genic	LINE			22-------	INDETERMINATE	1	0	0	3	0	2	0
2		241243988	1	*		241239668	3'-Flanked	m64152e_230202_080310/89588547/ccs		TRUE		7b219ef797c94f	c55d90eddb	2040	Antisense	P1.csv	TRUE	FALSE	241243689	241246569	2881	*	HDLBP	Intronic	genic	LINE			22-------	INDETERMINATE	1	0	0	3	0	2	0
2		241243988	1	*		241239668	3'-Flanked	m64152e_230202_080310/97583649/ccs		TRUE		7b219ef797c94f	436ed8db68	2039	Antisense	P1.csv	TRUE	FALSE	241243689	241246569	2881	*	HDLBP	Intronic	genic	LINE			22-------	INDETERMINATE	1	0	0	3	0	2	0
2		241243988	1	*		241239673	3'-Flanked	m64152e_230202_080310/116066343/ccs		TRUE		7b219ef797c94f	70f4ba1cd8	2029	Antisense	P1.csv	TRUE	FALSE	241243689	241246569	2881	*	HDLBP	Intronic	genic	LINE			22-------	INDETERMINATE	1	0	0	3	0	2	0
2	241310365		1	*	241309406		5'-Flanked	m64152e_230202_080310/129565986/ccs		TRUE		34319b9f7aa8f5	8196d5947f	8296	Sense	P1.csv	FALSE	TRUE	241267648	241315099	47452	*			intergenic	LINE			2222222--	PUTATIVELY INTACT	1	1	1	3	3	3	1
2		241310365	1	*		241309406	3'-Flanked	m64152e_230202_080310/157745848/ccs		TRUE		34319b9f7aa8f5	8196d5947f	8296	Antisense	P1.csv	TRUE	FALSE	241267648	241315099	47452	*			intergenic	LINE			2222222--	PUTATIVELY INTACT	1	1	1	3	3	3	1
2		241310365	1	*		241309406	3'-Flanked	m64152e_230202_080310/3212306/ccs		TRUE		34319b9f7aa8f5	8196d5947f	8296	Antisense	P1.csv	TRUE	FALSE	241267648	241315099	47452	*			intergenic	LINE			2222222--	PUTATIVELY INTACT	1	1	1	3	3	3	1
2		241310365	1	*		241309406	3'-Flanked	m64152e_230202_080310/67241244/ccs		TRUE		34319b9f7aa8f5	8196d5947f	8296	Antisense	P1.csv	TRUE	FALSE	241267648	241315099	47452	*			intergenic	LINE			2222222--	PUTATIVELY INTACT	1	1	1	3	3	3	1
2		241310365	1	*		241309406	3'-Flanked	m64152e_230202_080310/8521392/ccs		TRUE		34319b9f7aa8f5	579f1a69a2	8299	Antisense	P1.csv	TRUE	FALSE	241267648	241315099	47452	*			intergenic	LINE			2222222--	PUTATIVELY INTACT	1	1	1	3	3	3	1
2		241310365	1	*		241309406	3'-Flanked	m64152e_230202_080310/88474853/ccs		TRUE		34319b9f7aa8f5	15ea0193f3	8311	Antisense	P1.csv	TRUE	FALSE	241267648	241315099	47452	*			intergenic	LINE			2222222--	PUTATIVELY INTACT	1	1	1	3	3	3	1
3	9904976		1	*	9907373		5'-Flanked	m64152e_230202_080310/137299548/ccs		TRUE		3d8188101f5c73	356dc763d3	7051	Antisense	P1.csv	FALSE	TRUE	9904152	9906363	2212	*	IL17RE	Intronic	genic	SINE			--2222222	PUTATIVELY INTACT	0	1	0	3	2	3	0
3	9904976		1	*	9907373		5'-Flanked	m64152e_230202_080310/71174808/ccs		TRUE		3d8188101f5c73	356dc763d3	7051	Antisense	P1.csv	FALSE	TRUE	9904152	9906363	2212	*	IL17RE	Intronic	genic	SINE			--2222222	PUTATIVELY INTACT	0	1	0	3	2	3	0
3	9904976		1	*	9907374		5'-Flanked	m64152e_230202_080310/78252197/ccs		TRUE		3d8188101f5c73	546f2aa8cf	7062	Antisense	P1.csv	FALSE	TRUE	9904152	9906363	2212	*	IL17RE	Intronic	genic	SINE			--2222222	PUTATIVELY INTACT	0	1	0	3	2	3	0
3		9904976	1	*		9907373	3'-Flanked	m64152e_230202_080310/11864401/ccs		TRUE		3d8188101f5c73	356dc763d3	7051	Sense	P1.csv	TRUE	FALSE	9904152	9906363	2212	*	IL17RE	Intronic	genic	SINE			--2222222	PUTATIVELY INTACT	0	1	0	3	2	3	0
3		9904976	1	*		9907373	3'-Flanked	m64152e_230202_080310/1246634/ccs		TRUE		3d8188101f5c73	356dc763d3	7051	Sense	P1.csv	TRUE	FALSE	9904152	9906363	2212	*	IL17RE	Intronic	genic	SINE			--2222222	PUTATIVELY INTACT	0	1	0	3	2	3	0
3		9904976	1	*		9907373	3'-Flanked	m64152e_230202_080310/127077043/ccs		TRUE		3d8188101f5c73	356dc763d3	7051	Sense	P1.csv	TRUE	FALSE	9904152	9906363	2212	*	IL17RE	Intronic	genic	SINE			--2222222	PUTATIVELY INTACT	0	1	0	3	2	3	0
3		9904976	1	*		9907373	3'-Flanked	m64152e_230202_080310/179243170/ccs		TRUE		3d8188101f5c73	278109b2e2	7040	Sense	P1.csv	TRUE	FALSE	9904152	9906363	2212	*	IL17RE	Intronic	genic	SINE			--2222222	PUTATIVELY INTACT	0	1	0	3	2	3	0
3		15250389	1	*		15246379	3'-Flanked	m64152e_230202_080310/20514013/ccs		TRUE		08e1172e4e2fb3	ae2b34dbb2	4577	Antisense	P1.csv	TRUE	FALSE	15247458	15250930	3473	*	CAPN7	Intronic	genic	SINE			---222222	INDETERMINATE	0	1	0	1	2	3	0
3	15250391		1	*	15246379		5'-Flanked	m64152e_230202_080310/100469134/ccs		TRUE		08e1172e4e2fb3	644cf01164	4577	Sense	P1.csv	FALSE	TRUE	15247458	15250930	3473	*	CAPN7	Intronic	genic	SINE			---222222	INDETERMINATE	0	1	0	1	2	3	0
3	15250391		1	*	15246379		5'-Flanked	m64152e_230202_080310/119277863/ccs		TRUE		08e1172e4e2fb3	8d8ca5b433	4576	Sense	P1.csv	FALSE	TRUE	15247458	15250930	3473	*	CAPN7	Intronic	genic	SINE			---222222	INDETERMINATE	0	1	0	1	2	3	0
3	15250391		1	*	15246379		5'-Flanked	m64152e_230202_080310/125305206/ccs		TRUE		08e1172e4e2fb3	8d8ca5b433	4576	Sense	P1.csv	FALSE	TRUE	15247458	15250930	3473	*	CAPN7	Intronic	genic	SINE			---222222	INDETERMINATE	0	1	0	1	2	3	0
3	15250391		1	*	15246379		5'-Flanked	m64152e_230202_080310/130679469/ccs		TRUE		08e1172e4e2fb3	8d8ca5b433	4576	Sense	P1.csv	FALSE	TRUE	15247458	15250930	3473	*	CAPN7	Intronic	genic	SINE			---222222	INDETERMINATE	0	1	0	1	2	3	0
3	15250391		1	*	15246379		5'-Flanked	m64152e_230202_080310/150667890/ccs		TRUE		08e1172e4e2fb3	2491d1c2a3	4578	Sense	P1.csv	FALSE	TRUE	15247458	15250930	3473	*	CAPN7	Intronic	genic	SINE			---222222	INDETERMINATE	0	1	0	1	2	3	0
3	15250391		1	*	15246379		5'-Flanked	m64152e_230202_080310/159187074/ccs		TRUE		08e1172e4e2fb3	7f82813ba3	4571	Sense	P1.csv	FALSE	TRUE	15247458	15250930	3473	*	CAPN7	Intronic	genic	SINE			---222222	INDETERMINATE	1	1	1	1	2	3	0
3	15250391		1	*	15246379		5'-Flanked	m64152e_230202_080310/173278339/ccs		TRUE		08e1172e4e2fb3	8d8ca5b433	4576	Sense	P1.csv	FALSE	TRUE	15247458	15250930	3473	*	CAPN7	Intronic	genic	SINE			---222222	INDETERMINATE	0	1	0	1	2	3	0
3	15250391		1	*	15246379		5'-Flanked	m64152e_230202_080310/17958893/ccs		TRUE		08e1172e4e2fb3	d22c63a586	4580	Sense	P1.csv	FALSE	TRUE	15247458	15250930	3473	*	CAPN7	Intronic	genic	SINE			---222222	INDETERMINATE	0	1	0	1	2	3	0
3	15250391		1	*	15246379		5'-Flanked	m64152e_230202_080310/18482786/ccs		TRUE		08e1172e4e2fb3	8d8ca5b433	4576	Sense	P1.csv	FALSE	TRUE	15247458	15250930	3473	*	CAPN7	Intronic	genic	SINE			---222222	INDETERMINATE	0	1	0	1	2	3	0
3	15250391		1	*	15246379		5'-Flanked	m64152e_230202_080310/2949784/ccs		TRUE		08e1172e4e2fb3	eb26d43b7f	4575	Sense	P1.csv	FALSE	TRUE	15247458	15250930	3473	*	CAPN7	Intronic	genic	SINE			---222222	INDETERMINATE	0	1	0	1	2	3	0
3	15250391		1	*	15246379		5'-Flanked	m64152e_230202_080310/55050785/ccs		TRUE		08e1172e4e2fb3	d22c63a586	4580	Sense	P1.csv	FALSE	TRUE	15247458	15250930	3473	*	CAPN7	Intronic	genic	SINE			---222222	INDETERMINATE	0	1	0	1	2	3	0
3	15250391		1	*	15246379		5'-Flanked	m64152e_230202_080310/61803204/ccs		TRUE		08e1172e4e2fb3	8d8ca5b433	4576	Sense	P1.csv	FALSE	TRUE	15247458	15250930	3473	*	CAPN7	Intronic	genic	SINE			---222222	INDETERMINATE	0	1	0	1	2	3	0
3	15250391		1	*	15246379		5'-Flanked	m64152e_230202_080310/87623583/ccs		TRUE		08e1172e4e2fb3	2491d1c2a3	4578	Sense	P1.csv	FALSE	TRUE	15247458	15250930	3473	*	CAPN7	Intronic	genic	SINE			---222222	INDETERMINATE	0	1	0	1	2	3	0
3	15250391		1	*	15246382		5'-Flanked	m64152e_230202_080310/171967664/ccs		TRUE		08e1172e4e2fb3	cbfbdb0a4c	4573	Sense	P1.csv	FALSE	TRUE	15247458	15250930	3473	*	CAPN7	Intronic	genic	SINE			---222222	INDETERMINATE	0	1	0	1	2	3	0
3		15250391	1	*		15246379	3'-Flanked	m64152e_230202_080310/112918655/ccs		TRUE		08e1172e4e2fb3	2f8eac039e	4574	Antisense	P1.csv	TRUE	FALSE	15247458	15250930	3473	*	CAPN7	Intronic	genic	SINE			---222222	INDETERMINATE	0	1	0	1	2	3	0
3		15250391	1	*		15246379	3'-Flanked	m64152e_230202_080310/125437824/ccs		TRUE		08e1172e4e2fb3	2f8eac039e	4574	Antisense	P1.csv	TRUE	FALSE	15247458	15250930	3473	*	CAPN7	Intronic	genic	SINE			---222222	INDETERMINATE	0	1	0	1	2	3	0
3		15250391	1	*		15246379	3'-Flanked	m64152e_230202_080310/129304775/ccs		TRUE		08e1172e4e2fb3	2f8eac039e	4574	Antisense	P1.csv	TRUE	FALSE	15247458	15250930	3473	*	CAPN7	Intronic	genic	SINE			---222222	INDETERMINATE	0	1	0	1	2	3	0
3		15250391	1	*		15246379	3'-Flanked	m64152e_230202_080310/131924907/ccs		TRUE		08e1172e4e2fb3	b18dedc54e	4562	Antisense	P1.csv	TRUE	FALSE	15247458	15250930	3473	*	CAPN7	Intronic	genic	SINE			---222222	INDETERMINATE	0	1	0	1	2	3	0
3		15250391	1	*		15246379	3'-Flanked	m64152e_230202_080310/134873444/ccs		TRUE		08e1172e4e2fb3	8d8ca5b433	4576	Antisense	P1.csv	TRUE	FALSE	15247458	15250930	3473	*	CAPN7	Intronic	genic	SINE			---222222	INDETERMINATE	0	1	0	1	2	3	0
3		15250391	1	*		15246379	3'-Flanked	m64152e_230202_080310/140968648/ccs		TRUE		08e1172e4e2fb3	8d8ca5b433	4576	Antisense	P1.csv	TRUE	FALSE	15247458	15250930	3473	*	CAPN7	Intronic	genic	SINE			---222222	INDETERMINATE	0	1	0	1	2	3	0
3		15250391	1	*		15246379	3'-Flanked	m64152e_230202_080310/14616125/ccs		TRUE		08e1172e4e2fb3	eb26d43b7f	4575	Antisense	P1.csv	TRUE	FALSE	15247458	15250930	3473	*	CAPN7	Intronic	genic	SINE			---222222	INDETERMINATE	0	1	0	1	2	3	0
3		15250391	1	*		15246379	3'-Flanked	m64152e_230202_080310/14943964/ccs		TRUE		08e1172e4e2fb3	7feebd1872	4594	Antisense	P1.csv	TRUE	FALSE	15247458	15250930	3473	*	CAPN7	Intronic	genic	SINE			---222222	INDETERMINATE	0	1	0	1	2	3	0
3		15250391	1	*		15246379	3'-Flanked	m64152e_230202_080310/149489369/ccs		TRUE		08e1172e4e2fb3	7feebd1872	4594	Antisense	P1.csv	TRUE	FALSE	15247458	15250930	3473	*	CAPN7	Intronic	genic	SINE			---222222	INDETERMINATE	0	1	0	1	2	3	0
3		15250391	1	*		15246379	3'-Flanked	m64152e_230202_080310/170526275/ccs		TRUE		08e1172e4e2fb3	8d8ca5b433	4576	Antisense	P1.csv	TRUE	FALSE	15247458	15250930	3473	*	CAPN7	Intronic	genic	SINE			---222222	INDETERMINATE	0	1	0	1	2	3	0
3		15250391	1	*		15246379	3'-Flanked	m64152e_230202_080310/6226721/ccs		TRUE		08e1172e4e2fb3	8d8ca5b433	4576	Antisense	P1.csv	TRUE	FALSE	15247458	15250930	3473	*	CAPN7	Intronic	genic	SINE			---222222	INDETERMINATE	0	1	0	1	2	3	0
3		15250391	1	*		15246382	3'-Flanked	m64152e_230202_080310/85920022/ccs		TRUE		08e1172e4e2fb3	5258906279	4595	Antisense	P1.csv	TRUE	FALSE	15247458	15250930	3473	*	CAPN7	Intronic	genic	SINE			201222222	INTERNAL DELETION	0	1	0	1	2	3	0	EPISOME BREAK IN POL-VIF
3		15250391	1	*		15246383	3'-Flanked	m64152e_230202_080310/47776273/ccs		TRUE		08e1172e4e2fb3	e1526b8a61	4573	Antisense	P1.csv	TRUE	FALSE	15247458	15250930	3473	*	CAPN7	Intronic	genic	SINE			---222222	INDETERMINATE	0	1	0	1	2	3	0
3	15724038		1	*	15733182		5'-Flanked	m64152e_230202_080310/126159158/ccs		TRUE		f4ad2e52c7999f	94becc1922	3026	Antisense	P1.csv	FALSE	TRUE	15722312	15724381	2070	*	ANKRD28	Intronic	genic				221------	INDETERMINATE	1	0	0	3	3	2	0
3	15724038		1	*	15733182		5'-Flanked	m64152e_230202_080310/29623672/ccs		TRUE		f4ad2e52c7999f	2903f11144	3028	Antisense	P1.csv	FALSE	TRUE	15722312	15724381	2070	*	ANKRD28	Intronic	genic				221------	INDETERMINATE	1	0	0	3	3	2	0
3	15724038		1	*	15733182		5'-Flanked	m64152e_230202_080310/68684473/ccs		TRUE		f4ad2e52c7999f	94becc1922	3026	Antisense	P1.csv	FALSE	TRUE	15722312	15724381	2070	*	ANKRD28	Intronic	genic				221------	INDETERMINATE	1	0	0	3	3	2	0
3		15724038	1	*		15733182	3'-Flanked	m64152e_230202_080310/100664998/ccs		TRUE		f4ad2e52c7999f	445555cc3c	3033	Sense	P1.csv	TRUE	FALSE	15722312	15724381	2070	*	ANKRD28	Intronic	genic				221------	INDETERMINATE	1	0	0	3	3	2	0
3		15724038	1	*		15733182	3'-Flanked	m64152e_230202_080310/111085427/ccs		TRUE		f4ad2e52c7999f	730a1a11cd	3027	Sense	P1.csv	TRUE	FALSE	15722312	15724381	2070	*	ANKRD28	Intronic	genic				221------	INDETERMINATE	1	0	0	3	3	2	0
3	29936029		1	*	29941394		5'-Flanked	m64152e_230202_080310/10289839/ccs		TRUE		43541d10fb8a83	6a6078988b	3249	Antisense	P1.csv	FALSE	TRUE	29934157	29936085	1929	*	RBMS3	Intronic	genic				---122122	INTERNAL DELETION	0	1	0	1	2	2	0
3	29936029		1	*	29941394		5'-Flanked	m64152e_230202_080310/106826485/ccs		TRUE		43541d10fb8a83	6a6078988b	3249	Antisense	P1.csv	FALSE	TRUE	29934157	29936085	1929	*	RBMS3	Intronic	genic				---122122	INTERNAL DELETION	0	1	0	1	2	2	0
3	29936029		1	*	29941394		5'-Flanked	m64152e_230202_080310/110234047/ccs		TRUE		43541d10fb8a83	88e9bca8a1	3250	Antisense	P1.csv	FALSE	TRUE	29934157	29936085	1929	*	RBMS3	Intronic	genic				---122122	INTERNAL DELETION	0	1	0	1	2	2	0
3	29936029		1	*	29941394		5'-Flanked	m64152e_230202_080310/116131249/ccs		TRUE		43541d10fb8a83	612894487b	3252	Antisense	P1.csv	FALSE	TRUE	29934157	29936085	1929	*	RBMS3	Intronic	genic				---122122	INTERNAL DELETION	0	1	0	1	2	2	0
3	29936029		1	*	29941394		5'-Flanked	m64152e_230202_080310/14747423/ccs		TRUE		43541d10fb8a83	d9f571b4ba	3247	Antisense	P1.csv	FALSE	TRUE	29934157	29936085	1929	*	RBMS3	Intronic	genic				---122122	INTERNAL DELETION	0	1	0	1	2	2	0
3	29936029		1	*	29941394		5'-Flanked	m64152e_230202_080310/160434528/ccs		TRUE		43541d10fb8a83	6a6078988b	3249	Antisense	P1.csv	FALSE	TRUE	29934157	29936085	1929	*	RBMS3	Intronic	genic				---122122	INTERNAL DELETION	0	1	0	1	2	2	0
3	29936029		1	*	29941394		5'-Flanked	m64152e_230202_080310/169084111/ccs		TRUE		43541d10fb8a83	6a6078988b	3249	Antisense	P1.csv	FALSE	TRUE	29934157	29936085	1929	*	RBMS3	Intronic	genic				---122122	INTERNAL DELETION	0	1	0	1	2	2	0
3	29936029		1	*	29941394		5'-Flanked	m64152e_230202_080310/173803030/ccs		TRUE		43541d10fb8a83	6a6078988b	3249	Antisense	P1.csv	FALSE	TRUE	29934157	29936085	1929	*	RBMS3	Intronic	genic				---122122	INTERNAL DELETION	0	1	0	1	2	2	0
3	29936029		1	*	29941394		5'-Flanked	m64152e_230202_080310/22874932/ccs		TRUE		43541d10fb8a83	0c986c55bf	3248	Antisense	P1.csv	FALSE	TRUE	29934157	29936085	1929	*	RBMS3	Intronic	genic				---122122	INTERNAL DELETION	0	1	0	1	2	2	0
3	29936029		1	*	29941394		5'-Flanked	m64152e_230202_080310/33226793/ccs		TRUE		43541d10fb8a83	6a6078988b	3249	Antisense	P1.csv	FALSE	TRUE	29934157	29936085	1929	*	RBMS3	Intronic	genic				---122122	INTERNAL DELETION	0	1	0	1	2	2	0
3	29936029		1	*	29941394		5'-Flanked	m64152e_230202_080310/35652611/ccs		TRUE		43541d10fb8a83	6a6078988b	3249	Antisense	P1.csv	FALSE	TRUE	29934157	29936085	1929	*	RBMS3	Intronic	genic				---122122	INTERNAL DELETION	0	1	0	1	2	2	0
3	29936029		1	*	29941394		5'-Flanked	m64152e_230202_080310/4065322/ccs		TRUE		43541d10fb8a83	6a6078988b	3249	Antisense	P1.csv	FALSE	TRUE	29934157	29936085	1929	*	RBMS3	Intronic	genic				---122122	INTERNAL DELETION	0	1	0	1	2	2	0
3	29936029		1	*	29941394		5'-Flanked	m64152e_230202_080310/41746519/ccs		TRUE		43541d10fb8a83	6a6078988b	3249	Antisense	P1.csv	FALSE	TRUE	29934157	29936085	1929	*	RBMS3	Intronic	genic				---122122	INTERNAL DELETION	0	1	0	1	2	2	0
3	29936029		1	*	29941394		5'-Flanked	m64152e_230202_080310/54659054/ccs		TRUE		43541d10fb8a83	6a6078988b	3249	Antisense	P1.csv	FALSE	TRUE	29934157	29936085	1929	*	RBMS3	Intronic	genic				---122122	INTERNAL DELETION	0	1	0	1	2	2	0
3	29936029		1	*	29941394		5'-Flanked	m64152e_230202_080310/55968830/ccs		TRUE		43541d10fb8a83	0c986c55bf	3248	Antisense	P1.csv	FALSE	TRUE	29934157	29936085	1929	*	RBMS3	Intronic	genic				---122122	INTERNAL DELETION	0	1	0	1	2	2	0
3	29936029		1	*	29941394		5'-Flanked	m64152e_230202_080310/56558534/ccs		TRUE		43541d10fb8a83	0c986c55bf	3248	Antisense	P1.csv	FALSE	TRUE	29934157	29936085	1929	*	RBMS3	Intronic	genic				---122122	INTERNAL DELETION	0	1	0	1	2	2	0
3	29936029		1	*	29941394		5'-Flanked	m64152e_230202_080310/5835008/ccs		TRUE		43541d10fb8a83	9594f9de2d	3242	Antisense	P1.csv	FALSE	TRUE	29934157	29936085	1929	*	RBMS3	Intronic	genic				---122122	INTERNAL DELETION	0	1	0	1	2	2	0
3	29936029		1	*	29941394		5'-Flanked	m64152e_230202_080310/58590261/ccs		TRUE		43541d10fb8a83	a348115a73	3245	Antisense	P1.csv	FALSE	TRUE	29934157	29936085	1929	*	RBMS3	Intronic	genic				---122122	INTERNAL DELETION	0	1	0	1	2	2	0
3	29936029		1	*	29941394		5'-Flanked	m64152e_230202_080310/76415754/ccs		TRUE		43541d10fb8a83	0c986c55bf	3248	Antisense	P1.csv	FALSE	TRUE	29934157	29936085	1929	*	RBMS3	Intronic	genic				---122122	INTERNAL DELETION	0	1	0	1	2	2	0
3	29936029		1	*	29941394		5'-Flanked	m64152e_230202_080310/8061708/ccs		TRUE		43541d10fb8a83	6a6078988b	3249	Antisense	P1.csv	FALSE	TRUE	29934157	29936085	1929	*	RBMS3	Intronic	genic				---122122	INTERNAL DELETION	0	1	0	1	2	2	0
3	29936029		1	*	29941394		5'-Flanked	m64152e_230202_080310/89850566/ccs		TRUE		43541d10fb8a83	6a6078988b	3249	Antisense	P1.csv	FALSE	TRUE	29934157	29936085	1929	*	RBMS3	Intronic	genic				---122122	INTERNAL DELETION	0	1	0	1	2	2	0
3	29936029		1	*	29941394		5'-Flanked	m64152e_230202_080310/92998236/ccs		TRUE		43541d10fb8a83	d9f571b4ba	3247	Antisense	P1.csv	FALSE	TRUE	29934157	29936085	1929	*	RBMS3	Intronic	genic				---122122	INTERNAL DELETION	0	1	0	1	2	2	0
3		29936029	1	*		29941394	3'-Flanked	m64152e_230202_080310/102302975/ccs		TRUE		43541d10fb8a83	0c986c55bf	3248	Sense	P1.csv	TRUE	FALSE	29934157	29936085	1929	*	RBMS3	Intronic	genic				---122122	INTERNAL DELETION	0	1	0	1	2	2	0
3		29936029	1	*		29941394	3'-Flanked	m64152e_230202_080310/112198472/ccs		TRUE		43541d10fb8a83	b09bd09660	3246	Sense	P1.csv	TRUE	FALSE	29934157	29936085	1929	*	RBMS3	Intronic	genic				---122122	INTERNAL DELETION	0	1	0	1	2	2	0
3		29936029	1	*		29941394	3'-Flanked	m64152e_230202_080310/12059463/ccs		TRUE		43541d10fb8a83	0c986c55bf	3248	Sense	P1.csv	TRUE	FALSE	29934157	29936085	1929	*	RBMS3	Intronic	genic				---122122	INTERNAL DELETION	0	1	0	1	2	2	0
3		29936029	1	*		29941394	3'-Flanked	m64152e_230202_080310/124650892/ccs		TRUE		43541d10fb8a83	0c986c55bf	3248	Sense	P1.csv	TRUE	FALSE	29934157	29936085	1929	*	RBMS3	Intronic	genic				---122122	INTERNAL DELETION	0	1	0	1	2	2	0
3		29936029	1	*		29941394	3'-Flanked	m64152e_230202_080310/129828191/ccs		TRUE		43541d10fb8a83	a348115a73	3245	Sense	P1.csv	TRUE	FALSE	29934157	29936085	1929	*	RBMS3	Intronic	genic				---122122	INTERNAL DELETION	0	1	0	1	2	2	0
3		29936029	1	*		29941394	3'-Flanked	m64152e_230202_080310/130417844/ccs		TRUE		43541d10fb8a83	6a6078988b	3249	Sense	P1.csv	TRUE	FALSE	29934157	29936085	1929	*	RBMS3	Intronic	genic				---122122	INTERNAL DELETION	0	1	0	1	2	2	0
3		29936029	1	*		29941394	3'-Flanked	m64152e_230202_080310/131138684/ccs		TRUE		43541d10fb8a83	d9f571b4ba	3247	Sense	P1.csv	TRUE	FALSE	29934157	29936085	1929	*	RBMS3	Intronic	genic				---122122	INTERNAL DELETION	0	1	0	1	2	2	0
3		29936029	1	*		29941394	3'-Flanked	m64152e_230202_080310/135659611/ccs		TRUE		43541d10fb8a83	88e9bca8a1	3250	Sense	P1.csv	TRUE	FALSE	29934157	29936085	1929	*	RBMS3	Intronic	genic				---122122	INTERNAL DELETION	0	1	0	1	2	2	0
3		29936029	1	*		29941394	3'-Flanked	m64152e_230202_080310/137364601/ccs		TRUE		43541d10fb8a83	71c0e8e35d	3287	Sense	P1.csv	TRUE	FALSE	29934157	29936085	1929	*	RBMS3	Intronic	genic				---122122	INTERNAL DELETION	0	1	0	1	2	2	0
3		29936029	1	*		29941394	3'-Flanked	m64152e_230202_080310/137429955/ccs		TRUE		43541d10fb8a83	d9f571b4ba	3247	Sense	P1.csv	TRUE	FALSE	29934157	29936085	1929	*	RBMS3	Intronic	genic				---122122	INTERNAL DELETION	0	1	0	1	2	0	0
3		29936029	1	*		29941394	3'-Flanked	m64152e_230202_080310/156173270/ccs		TRUE		43541d10fb8a83	6a6078988b	3249	Sense	P1.csv	TRUE	FALSE	29934157	29936085	1929	*	RBMS3	Intronic	genic				---122122	INTERNAL DELETION	0	1	0	1	2	2	0
3		29936029	1	*		29941394	3'-Flanked	m64152e_230202_080310/158662898/ccs		TRUE		43541d10fb8a83	6a6078988b	3249	Sense	P1.csv	TRUE	FALSE	29934157	29936085	1929	*	RBMS3	Intronic	genic				---122122	INTERNAL DELETION	0	1	0	1	2	2	0
3		29936029	1	*		29941394	3'-Flanked	m64152e_230202_080310/160760783/ccs		TRUE		43541d10fb8a83	6a6078988b	3249	Sense	P1.csv	TRUE	FALSE	29934157	29936085	1929	*	RBMS3	Intronic	genic				---122122	INTERNAL DELETION	0	1	0	1	2	2	0
3		29936029	1	*		29941394	3'-Flanked	m64152e_230202_080310/163252255/ccs		TRUE		43541d10fb8a83	88e9bca8a1	3250	Sense	P1.csv	TRUE	FALSE	29934157	29936085	1929	*	RBMS3	Intronic	genic				---122122	INTERNAL DELETION	0	1	0	1	2	2	0
3		29936029	1	*		29941394	3'-Flanked	m64152e_230202_080310/165349916/ccs		TRUE		43541d10fb8a83	6a6078988b	3249	Sense	P1.csv	TRUE	FALSE	29934157	29936085	1929	*	RBMS3	Intronic	genic				---122122	INTERNAL DELETION	0	1	0	1	2	2	0
3		29936029	1	*		29941394	3'-Flanked	m64152e_230202_080310/166856849/ccs		TRUE		43541d10fb8a83	0c986c55bf	3248	Sense	P1.csv	TRUE	FALSE	29934157	29936085	1929	*	RBMS3	Intronic	genic				---122122	INTERNAL DELETION	0	1	0	1	2	2	0
3		29936029	1	*		29941394	3'-Flanked	m64152e_230202_080310/179831810/ccs		TRUE		43541d10fb8a83	7ccf0eee8f	3239	Sense	P1.csv	TRUE	FALSE	29934157	29936085	1929	*	RBMS3	Intronic	genic				---122122	INTERNAL DELETION	0	1	0	1	2	2	0
3		29936029	1	*		29941394	3'-Flanked	m64152e_230202_080310/22087065/ccs		TRUE		43541d10fb8a83	d9f571b4ba	3247	Sense	P1.csv	TRUE	FALSE	29934157	29936085	1929	*	RBMS3	Intronic	genic				---122122	INTERNAL DELETION	0	1	0	1	2	2	0
3		29936029	1	*		29941394	3'-Flanked	m64152e_230202_080310/37227036/ccs		TRUE		43541d10fb8a83	d9f571b4ba	3247	Sense	P1.csv	TRUE	FALSE	29934157	29936085	1929	*	RBMS3	Intronic	genic				---122122	INTERNAL DELETION	0	1	0	1	2	2	0
3		29936029	1	*		29941394	3'-Flanked	m64152e_230202_080310/51184195/ccs		TRUE		43541d10fb8a83	4974336ea9	3244	Sense	P1.csv	TRUE	FALSE	29934157	29936085	1929	*	RBMS3	Intronic	genic				---122122	INTERNAL DELETION	0	0	0	1	2	2	0
3		29936029	1	*		29941394	3'-Flanked	m64152e_230202_080310/68552396/ccs		TRUE		43541d10fb8a83	3c3b664ef0	3251	Sense	P1.csv	TRUE	FALSE	29934157	29936085	1929	*	RBMS3	Intronic	genic				---122122	INTERNAL DELETION	0	1	0	1	2	2	0
3		29936029	1	*		29941394	3'-Flanked	m64152e_230202_080310/71895170/ccs		TRUE		43541d10fb8a83	0c986c55bf	3248	Sense	P1.csv	TRUE	FALSE	29934157	29936085	1929	*	RBMS3	Intronic	genic				---122122	INTERNAL DELETION	0	1	0	1	2	2	0
3		29936029	1	*		29941394	3'-Flanked	m64152e_230202_080310/77530661/ccs		TRUE		43541d10fb8a83	6a6078988b	3249	Sense	P1.csv	TRUE	FALSE	29934157	29936085	1929	*	RBMS3	Intronic	genic				---122122	INTERNAL DELETION	0	1	0	1	2	2	0
3		29936029	1	*		29941394	3'-Flanked	m64152e_230202_080310/79888932/ccs		TRUE		43541d10fb8a83	6a6078988b	3249	Sense	P1.csv	TRUE	FALSE	29934157	29936085	1929	*	RBMS3	Intronic	genic				---122122	INTERNAL DELETION	0	1	0	1	2	2	0
3	38513422	38513424	3	*	38512553	38514295	Dually-Flanked	m64152e_230202_080310/130811083/ccs	2	TRUE		18fd39450f4e8b	3aa8959fc7	9727	Sense	P1.csv	FALSE	FALSE	38506969	38513749	6781	*	EXOG	Intronic	genic	LINE			222222222	INTACT	1	1	1	3	3	3	1
3	38513422	38513424	3	*	38512553	38514295	Dually-Flanked	m64152e_230202_080310/20448395/ccs	2	TRUE		18fd39450f4e8b	280fb3ee25	9704	Sense	P1.csv	FALSE	FALSE	38506969	38513749	6781	*	EXOG	Intronic	genic	LINE			222222222	INTACT	1	1	1	3	3	3	1
3	38513422	38513424	3	*	38512553	38514295	Dually-Flanked	m64152e_230202_080310/54200215/ccs	2	TRUE		18fd39450f4e8b	a20b7d63c8	9745	Sense	P1.csv	FALSE	FALSE	38506969	38513749	6781	*	EXOG	Intronic	genic	LINE			222222222	INTACT	1	1	1	3	3	3	1
3	38513422	38513424	3	*	38512553	38514295	Dually-Flanked	m64152e_230202_080310/76481567/ccs	2	TRUE		18fd39450f4e8b	4afe6c33e5	9736	Sense	P1.csv	FALSE	FALSE	38506969	38513749	6781	*	EXOG	Intronic	genic	LINE			222222222	INTACT	1	1	1	3	3	3	1
3	38513422	38513424	3	*	38512553	38514295	Dually-Flanked	m64152e_230202_080310/88737833/ccs	2	TRUE		18fd39450f4e8b	791a189d1a	9738	Sense	P1.csv	FALSE	FALSE	38506969	38513749	6781	*	EXOG	Intronic	genic	LINE			222222222	INTACT	1	1	1	3	3	3	1
3	38513422	38513424	3	*	38514295	38512553	Dually-Flanked	m64152e_230202_080310/91949649/ccs	2	TRUE		18fd39450f4e8b	4afe6c33e5	9736	Antisense	P1.csv	FALSE	FALSE	38506969	38513749	6781	*	EXOG	Intronic	genic	LINE			222222222	INTACT	1	1	1	3	3	3	1
3	47116241		1	*	47119207		5'-Flanked	m64152e_230202_080310/102763141/ccs		TRUE		c5b58cd566cb34	9ba612f7c9	4943	Antisense	P1.csv	FALSE	TRUE	47114005	47116622	2618	*	SETD2	Intronic	genic				222------	INDETERMINATE	1	0	0	3	3	3	1
3	47116241		1	*	47119207		5'-Flanked	m64152e_230202_080310/106104408/ccs		TRUE		c5b58cd566cb34	7d5054acaa	4944	Antisense	P1.csv	FALSE	TRUE	47114005	47116622	2618	*	SETD2	Intronic	genic				222------	INDETERMINATE	1	0	0	3	3	3	1
3	47116241		1	*	47119207		5'-Flanked	m64152e_230202_080310/147128960/ccs		TRUE		c5b58cd566cb34	7d5054acaa	4944	Antisense	P1.csv	FALSE	TRUE	47114005	47116622	2618	*	SETD2	Intronic	genic				222------	INDETERMINATE	1	0	0	3	3	3	1
3	47116241		1	*	47119207		5'-Flanked	m64152e_230202_080310/173214105/ccs		TRUE		c5b58cd566cb34	65d5f8c487	4936	Antisense	P1.csv	FALSE	TRUE	47114005	47116622	2618	*	SETD2	Intronic	genic				222------	INDETERMINATE	1	0	0	3	3	3	1
3	47116241		1	*	47119207		5'-Flanked	m64152e_230202_080310/175049289/ccs		TRUE		c5b58cd566cb34	023705f5ac	4914	Antisense	P1.csv	FALSE	TRUE	47114005	47116622	2618	*	SETD2	Intronic	genic				222------	INDETERMINATE	1	0	0	3	3	2	0
3	47116241		1	*	47119207		5'-Flanked	m64152e_230202_080310/197354/ccs		TRUE		c5b58cd566cb34	9ba612f7c9	4943	Antisense	P1.csv	FALSE	TRUE	47114005	47116622	2618	*	SETD2	Intronic	genic				222------	INDETERMINATE	1	0	0	3	3	3	1
3	47116241		1	*	47119207		5'-Flanked	m64152e_230202_080310/66192881/ccs		TRUE		c5b58cd566cb34	2eb8725573	4940	Antisense	P1.csv	FALSE	TRUE	47114005	47116622	2618	*	SETD2	Intronic	genic				222------	INDETERMINATE	1	0	0	3	3	3	1
3	47116241		1	*	47119207		5'-Flanked	m64152e_230202_080310/92864958/ccs		TRUE		c5b58cd566cb34	9ba612f7c9	4943	Antisense	P1.csv	FALSE	TRUE	47114005	47116622	2618	*	SETD2	Intronic	genic				222------	INDETERMINATE	1	0	0	3	3	3	1
3		47116241	1	*		47119206	3'-Flanked	m64152e_230202_080310/13765407/ccs		TRUE		c5b58cd566cb34	5265fe7600	4930	Sense	P1.csv	TRUE	FALSE	47114005	47116622	2618	*	SETD2	Intronic	genic				222------	INDETERMINATE	1	0	0	3	3	3	1
3		47116241	1	*		47119207	3'-Flanked	m64152e_230202_080310/101189454/ccs		TRUE		c5b58cd566cb34	edb681fe46	4947	Sense	P1.csv	TRUE	FALSE	47114005	47116622	2618	*	SETD2	Intronic	genic				222------	INDETERMINATE	1	0	0	3	3	3	1
3		47116241	1	*		47119207	3'-Flanked	m64152e_230202_080310/15664736/ccs		TRUE		c5b58cd566cb34	7d5054acaa	4944	Sense	P1.csv	TRUE	FALSE	47114005	47116622	2618	*	SETD2	Intronic	genic				222------	INDETERMINATE	1	0	0	3	3	3	1
3		47116241	1	*		47119207	3'-Flanked	m64152e_230202_080310/162595701/ccs		TRUE		c5b58cd566cb34	4f7a58f3ad	4939	Sense	P1.csv	TRUE	FALSE	47114005	47116622	2618	*	SETD2	Intronic	genic				222------	INDETERMINATE	1	0	0	3	3	3	1
3		47116241	1	*		47119207	3'-Flanked	m64152e_230202_080310/167838593/ccs		TRUE		c5b58cd566cb34	9ba612f7c9	4943	Sense	P1.csv	TRUE	FALSE	47114005	47116622	2618	*	SETD2	Intronic	genic				222------	INDETERMINATE	1	0	0	3	3	3	1
3		47116241	1	*		47119207	3'-Flanked	m64152e_230202_080310/17564329/ccs		TRUE		c5b58cd566cb34	7d5054acaa	4944	Sense	P1.csv	TRUE	FALSE	47114005	47116622	2618	*	SETD2	Intronic	genic				222------	INDETERMINATE	1	0	0	3	3	3	1
3		47116241	1	*		47119207	3'-Flanked	m64152e_230202_080310/18024406/ccs		TRUE		c5b58cd566cb34	7d5054acaa	4944	Sense	P1.csv	TRUE	FALSE	47114005	47116622	2618	*	SETD2	Intronic	genic				222------	INDETERMINATE	1	0	0	3	3	3	1
3		47116241	1	*		47119207	3'-Flanked	m64152e_230202_080310/21301964/ccs		TRUE		c5b58cd566cb34	d68a36b319	4945	Sense	P1.csv	TRUE	FALSE	47114005	47116622	2618	*	SETD2	Intronic	genic				222------	INDETERMINATE	1	0	0	3	3	3	1
3		47116241	1	*		47119207	3'-Flanked	m64152e_230202_080310/23397441/ccs		TRUE		c5b58cd566cb34	7d5054acaa	4944	Sense	P1.csv	TRUE	FALSE	47114005	47116622	2618	*	SETD2	Intronic	genic				222------	INDETERMINATE	1	0	0	3	3	3	1
3		47116241	1	*		47119207	3'-Flanked	m64152e_230202_080310/32901839/ccs		TRUE		c5b58cd566cb34	9ba612f7c9	4943	Sense	P1.csv	TRUE	FALSE	47114005	47116622	2618	*	SETD2	Intronic	genic				222------	INDETERMINATE	1	0	0	3	3	3	1
3		47116241	1	*		47119207	3'-Flanked	m64152e_230202_080310/61212731/ccs		TRUE		c5b58cd566cb34	7cb976f4b0	4930	Sense	P1.csv	TRUE	FALSE	47114005	47116622	2618	*	SETD2	Intronic	genic				222------	INDETERMINATE	1	0	0	3	3	3	1
3		47116241	1	*		47119207	3'-Flanked	m64152e_230202_080310/65537874/ccs		TRUE		c5b58cd566cb34	9ba612f7c9	4943	Sense	P1.csv	TRUE	FALSE	47114005	47116622	2618	*	SETD2	Intronic	genic				222------	INDETERMINATE	1	0	0	3	3	3	1
3		47116241	1	*		47119207	3'-Flanked	m64152e_230202_080310/69338820/ccs		TRUE		c5b58cd566cb34	94e7c35d63	4946	Sense	P1.csv	TRUE	FALSE	47114005	47116622	2618	*	SETD2	Intronic	genic				222------	INDETERMINATE	1	0	0	3	3	3	1
3		47116241	1	*		47119207	3'-Flanked	m64152e_230202_080310/81791560/ccs		TRUE		c5b58cd566cb34	9d38b53bd5	4938	Sense	P1.csv	TRUE	FALSE	47114005	47116622	2618	*	SETD2	Intronic	genic				222------	INDETERMINATE	1	0	0	3	3	3	1
3	47758523		1	*	47759953		5'-Flanked	m64152e_230202_080310/103155978/ccs		TRUE		a9193e166b3868	42787830bd	4516	Antisense	P1.csv	FALSE	TRUE	47746406	47772816	26411	*	SMARCC1	Intronic	genic	SINE			---222222	INDETERMINATE	0	1	0	1	2	3	0
3	47758523		1	*	47759953		5'-Flanked	m64152e_230202_080310/1114901/ccs		TRUE		a9193e166b3868	42787830bd	4516	Antisense	P1.csv	FALSE	TRUE	47746406	47772816	26411	*	SMARCC1	Intronic	genic	SINE			---222222	INDETERMINATE	0	1	0	1	2	3	0
3	47758523		1	*	47759953		5'-Flanked	m64152e_230202_080310/120521394/ccs		TRUE		a9193e166b3868	42787830bd	4516	Antisense	P1.csv	FALSE	TRUE	47746406	47772816	26411	*	SMARCC1	Intronic	genic	SINE			---222222	INDETERMINATE	0	1	0	1	2	3	0
3	47758523		1	*	47759953		5'-Flanked	m64152e_230202_080310/149160278/ccs		TRUE		a9193e166b3868	719e20ce68	4513	Antisense	P1.csv	FALSE	TRUE	47746406	47772816	26411	*	SMARCC1	Intronic	genic	SINE			---222222	INDETERMINATE	0	1	0	1	2	3	0
3	47758523		1	*	47759953		5'-Flanked	m64152e_230202_080310/150864768/ccs		TRUE		a9193e166b3868	42787830bd	4516	Antisense	P1.csv	FALSE	TRUE	47746406	47772816	26411	*	SMARCC1	Intronic	genic	SINE			---222222	INDETERMINATE	0	1	0	1	2	3	0
3	47758523		1	*	47759953		5'-Flanked	m64152e_230202_080310/151127568/ccs		TRUE		a9193e166b3868	1b294d5c0b	4514	Antisense	P1.csv	FALSE	TRUE	47746406	47772816	26411	*	SMARCC1	Intronic	genic	SINE			---222222	INDETERMINATE	0	1	0	1	2	3	0
3	47758523		1	*	47759953		5'-Flanked	m64152e_230202_080310/151914843/ccs		TRUE		a9193e166b3868	d1c8f018a3	4517	Antisense	P1.csv	FALSE	TRUE	47746406	47772816	26411	*	SMARCC1	Intronic	genic	SINE			---222222	INDETERMINATE	0	1	0	1	2	3	0
3	47758523		1	*	47759953		5'-Flanked	m64152e_230202_080310/156631978/ccs		TRUE		a9193e166b3868	42787830bd	4516	Antisense	P1.csv	FALSE	TRUE	47746406	47772816	26411	*	SMARCC1	Intronic	genic	SINE			---222222	INDETERMINATE	0	1	0	1	2	3	0
3	47758523		1	*	47759953		5'-Flanked	m64152e_230202_080310/171901602/ccs		TRUE		a9193e166b3868	57b27b8ab9	4515	Antisense	P1.csv	FALSE	TRUE	47746406	47772816	26411	*	SMARCC1	Intronic	genic	SINE			---222222	INDETERMINATE	0	1	0	1	2	3	0
3	47758523		1	*	47759953		5'-Flanked	m64152e_230202_080310/177014955/ccs		TRUE		a9193e166b3868	22aa2d997e	4504	Antisense	P1.csv	FALSE	TRUE	47746406	47772816	26411	*	SMARCC1	Intronic	genic	SINE			---222222	INDETERMINATE	0	1	0	1	2	3	0
3	47758523		1	*	47759953		5'-Flanked	m64152e_230202_080310/17893960/ccs		TRUE		a9193e166b3868	57b27b8ab9	4515	Antisense	P1.csv	FALSE	TRUE	47746406	47772816	26411	*	SMARCC1	Intronic	genic	SINE			---222222	INDETERMINATE	0	1	0	1	2	3	0
3	47758523		1	*	47759953		5'-Flanked	m64152e_230202_080310/24314410/ccs		TRUE		a9193e166b3868	7b489b45a3	4520	Antisense	P1.csv	FALSE	TRUE	47746406	47772816	26411	*	SMARCC1	Intronic	genic	SINE			---222222	INDETERMINATE	0	1	0	1	2	3	0
3	47758523		1	*	47759953		5'-Flanked	m64152e_230202_080310/33882287/ccs		TRUE		a9193e166b3868	42787830bd	4516	Antisense	P1.csv	FALSE	TRUE	47746406	47772816	26411	*	SMARCC1	Intronic	genic	SINE			---222222	INDETERMINATE	0	1	0	1	2	3	0
3	47758523		1	*	47759953		5'-Flanked	m64152e_230202_080310/42665958/ccs		TRUE		a9193e166b3868	eae484bf69	4498	Antisense	P1.csv	FALSE	TRUE	47746406	47772816	26411	*	SMARCC1	Intronic	genic	SINE			---222222	INDETERMINATE	0	1	0	1	2	3	0
3	47758523		1	*	47759953		5'-Flanked	m64152e_230202_080310/49220102/ccs		TRUE		a9193e166b3868	42787830bd	4516	Antisense	P1.csv	FALSE	TRUE	47746406	47772816	26411	*	SMARCC1	Intronic	genic	SINE			---222222	INDETERMINATE	0	1	0	1	2	3	0
3	47758523		1	*	47759953		5'-Flanked	m64152e_230202_080310/51119525/ccs		TRUE		a9193e166b3868	7e44ff6264	4501	Antisense	P1.csv	FALSE	TRUE	47746406	47772816	26411	*	SMARCC1	Intronic	genic	SINE			---222222	INDETERMINATE	0	1	0	1	2	3	0
3	47758523		1	*	47759953		5'-Flanked	m64152e_230202_080310/54396416/ccs		TRUE		a9193e166b3868	42787830bd	4516	Antisense	P1.csv	FALSE	TRUE	47746406	47772816	26411	*	SMARCC1	Intronic	genic	SINE			---222222	INDETERMINATE	0	1	0	1	2	3	0
3	47758523		1	*	47759953		5'-Flanked	m64152e_230202_080310/58524537/ccs		TRUE		a9193e166b3868	57b27b8ab9	4515	Antisense	P1.csv	FALSE	TRUE	47746406	47772816	26411	*	SMARCC1	Intronic	genic	SINE			---222222	INDETERMINATE	0	1	0	1	2	3	0
3	47758523		1	*	47759953		5'-Flanked	m64152e_230202_080310/63440505/ccs		TRUE		a9193e166b3868	42787830bd	4516	Antisense	P1.csv	FALSE	TRUE	47746406	47772816	26411	*	SMARCC1	Intronic	genic	SINE			---222222	INDETERMINATE	0	1	0	1	2	3	0
3	47758523		1	*	47759953		5'-Flanked	m64152e_230202_080310/65471073/ccs		TRUE		a9193e166b3868	42787830bd	4516	Antisense	P1.csv	FALSE	TRUE	47746406	47772816	26411	*	SMARCC1	Intronic	genic	SINE			---222222	INDETERMINATE	0	1	0	1	2	3	0
[truncated: 9,915 more rows]

## Sheet: Low Confidence Reads
chromosome	fivePrimeInsertion	threePrimeInsertion	fivePrimeShear	threePrimeShear	Flanking	slippage	passQualityCheck	failedStep	READ	Clone.ID	PCR.ID	INSERT_LEN	READ.1	Human.Gene.Directionality	subject	is.5PI.na	is.3PI.na	GENE_MATCH_STRING	MATCH_TYPE	IPDA_PSI	IPDA_RRE	IPDA_INTACT	IPDA_LTR_GAG	IPDA_POL	IPDA_ENV	IPDA_V2_INTACT	EPISOME_FLAG
[truncated: 4,961 more rows]
